# Supplementary material for: Combined Transcriptomics and Metabolomics Analyses in Grass Carp Under Anesthetic Stress
Source: Front Cell Infect Microbiol. 2022 Jul 11;12:931696. doi: 10.3389/fcimb.2022.931696 (PMC9309352; doi:10.3389/fcimb.2022.931696)
Supplement: Supplementary file 3 [file DataSheet_3.xlsx]

## Sheet: Annotation
Gene ID	Chromosome	Start Site	End Site	Direction	Length	Name	GO	KEGG	PFAM	eggNOG	eggNOG_Category	Swissprot	NR
CI01000306_00291753_00295570	CI01000306	291344	295570	-	1417	CI01000306_00291753_00295570	GO:0016021	-	-	veNOG07706	T	sp|Q8BNQ3|G137B_MOUSE Integral membrane protein GPR137B OS=Mus musculus GN=Gpr137b PE=2 SV=2	gi|597764544|ref|XP_007246192.1| PREDICTED: integral membrane protein GPR137B [Astyanax mexicanus]
CI01000325_02767014_02793768	CI01000325	2765577	2794226	+	3779	CI01000325_02767014_02793768	GO:0008270	K10692	PF00595	veNOG07352	S	sp|Q8TBB1|LNX1_HUMAN E3 ubiquitin-protein ligase LNX OS=Homo sapiens GN=LNX1 PE=1 SV=1	gi|1025206224|ref|XP_016427454.1| PREDICTED: E3 ubiquitin-protein ligase LNX-like [Sinocyclocheilus rhinocerous]
CI01000047_03136341_03145907	CI01000047	3135912	3145907	-	1973	CI01000047_03136341_03145907	-	K16456	PF12180	veNOG07499	S	sp|Q502I3|CEP55_DANRE Centrosomal protein of 55 kDa OS=Danio rerio GN=cep55 PE=2 SV=1	gi|1025249409|ref|XP_016368755.1| PREDICTED: centrosomal protein of 55 kDa-like [Sinocyclocheilus rhinocerous]
CI01074552_00000283_00000497	CI01074552	283	497	+	215	CI01074552_00000283_00000497	-	-	-	veNOG02051	T	-	gi|1025402918|ref|XP_016408460.1| PREDICTED: rho GTPase-activating protein 18-like [Sinocyclocheilus rhinocerous]
CI01000160_00155667_00159043	CI01000160	155494	160261	-	2321	CI01000160_00155667_00159043	GO:0016020;GO:0005515	K06746	PF07686	veNOG34586	T	sp|P01832|PIGR_RABIT Polymeric immunoglobulin receptor OS=Oryctolagus cuniculus GN=PIGR PE=1 SV=1	gi|1025115531|ref|XP_016404327.1| PREDICTED: polymeric immunoglobulin receptor-like [Sinocyclocheilus rhinocerous]
CI01000039_01009345_01015577	CI01000039	1008058	1016390	+	3510	CI01000039_01009345_01015577	-	-	PF00339;PF02752	veNOG01227	R	sp|Q96B67|ARRD3_HUMAN Arrestin domain-containing protein 3 OS=Homo sapiens GN=ARRDC3 PE=1 SV=1	gi|1025308329|ref|XP_016383297.1| PREDICTED: arrestin domain-containing protein 3 [Sinocyclocheilus rhinocerous]
CI01000030_04662934_04688901	CI01000030	4662192	4688901	-	4081	CI01000030_04662934_04688901	GO:0006886;GO:0030123;GO:0016192	K12396	PF01602;PF06375	veNOG10251	U	sp|Q865S1|AP3D1_BOVIN AP-3 complex subunit delta-1 OS=Bos taurus GN=AP3D1 PE=1 SV=2	gi|688609029|ref|XP_009294540.1| PREDICTED: AP-3 complex subunit delta-1 isoform X3 [Danio rerio]
CI01000029_04521600_04521771	CI01000029	4521600	4522751	+	1152	CI01000029_04521600_04521771	-	-	-	-	-	-	-
CI01000162_00080100_00082891	CI01000162	80071	83064	-	841	CI01000162_00080100_00082891	-	-	-	-	-	-	-
CI01000092_00508717_00509840	CI01000092	508594	510328	-	1451	CI01000092_00508717_00509840	-	-	-	COG2801;opiNOG47565;meNOG55092	RL	-	gi|908449614|ref|XP_013124628.1| PREDICTED: uncharacterized protein K02A2.6-like [Oreochromis niloticus]
CI01000069_00925578_00927804	CI01000069	925319	927819	+	613	CI01000069_00925578_00927804	-	-	-	-	-	-	-
CI01000003_02781537_02783192	CI01000003	2781433	2783270	+	1184	CI01000003_02781537_02783192	-	-	PF16297	veNOG07757;veNOG11253;opiNOG50726	SR	sp|Q86TG7|PEG10_HUMAN Retrotransposon-derived protein PEG10 OS=Homo sapiens GN=PEG10 PE=1 SV=2	gi|808884072|gb|KKF31091.1| Retrotransposon-derived protein PEG10 [Larimichthys crocea]
CI01000010_02811624_02819542	CI01000010	2811269	2819542	-	1894	CI01000010_02811624_02819542	-	-	PF00096	veNOG06686	K	sp|A0JNJ4|ZN692_BOVIN Zinc finger protein 692 OS=Bos taurus GN=ZNF692 PE=2 SV=1	gi|1025220152|ref|XP_016421957.1| PREDICTED: zinc finger protein 692-like [Sinocyclocheilus rhinocerous]
CI01000006_03548703_03554763	CI01000006	3548703	3554763	+	390	CI01000006_03548703_03554763	GO:0042325;GO:0004865;GO:0045087;GO:0005737;GO:0035304	K17555	PF05361	veNOG22091	T	sp|Q62084|PP14B_MOUSE Protein phosphatase 1 regulatory subunit 14B OS=Mus musculus GN=Ppp1r14b PE=1 SV=2	gi|966668915|gb|KTG02296.1| hypothetical protein cypCar_00016249 [Cyprinus carpio]
CI01046936_00001988_00003616	CI01046936	1883	3616	-	822	CI01046936_00001988_00003616	-	-	PF15125	veNOG20353;veNOG26119	S	sp|C9JI98|TM238_HUMAN Transmembrane protein 238 OS=Homo sapiens GN=TMEM238 PE=1 SV=1	gi|1025133624|ref|XP_016352095.1| PREDICTED: uncharacterized protein LOC107696327 [Sinocyclocheilus anshuiensis]
CI01000043_05064629_05069974	CI01000043	5064614	5069974	-	1181	CI01000043_05064629_05069974	-	K04988	-	veNOG30799;veNOG09264	TP	sp|Q7Z442|PK1L2_HUMAN Polycystic kidney disease protein 1-like 2 OS=Homo sapiens GN=PKD1L2 PE=1 SV=4	gi|992218510|ref|XP_007254727.2| PREDICTED: polycystic kidney disease protein 1-like 2 [Astyanax mexicanus]
CI01000016_08421119_08444481	CI01000016	8421097	8445102	-	3331	CI01000016_08421119_08444481	GO:0046872;GO:0004114;GO:0007165	K13298	PF01590;PF00233	veNOG01639	T	sp|Q1KKS3|PDE11_TAKRU Dual 3&apos;,5&apos;-cyclic-AMP and -GMP phosphodiesterase 11A OS=Takifugu rubripes GN=pde11a PE=3 SV=1	gi|1025116180|ref|XP_016411845.1| PREDICTED: dual 3&apos;,5&apos;-cyclic-AMP and -GMP phosphodiesterase 11A-like [Sinocyclocheilus rhinocerous]
CI01000352_00153517_00154608	CI01000352	153346	155093	+	1106	CI01000352_00153517_00154608	-	K09542	PF00011	veNOG21435	O	sp|Q91312|CRYAB_LITCT Alpha-crystallin B chain OS=Lithobates catesbeiana GN=CRYAB PE=2 SV=1	gi|1025158181|ref|XP_016417746.1| PREDICTED: alpha-crystallin A chain-like [Sinocyclocheilus rhinocerous]
CI01000004_03735876_03736152	CI01000004	3735754	3737017	+	1212	CI01000004_03735876_03736152	-	-	-	-	-	-	-
CI01094468_00000707_00002529	CI01094468	707	2529	+	507	CI01094468_00000707_00002529	-	K17478	PF00254	opiNOG12297;veNOG13805	O	sp|Q5T1M5|FKB15_HUMAN FK506-binding protein 15 OS=Homo sapiens GN=FKBP15 PE=1 SV=2	gi|1025099351|ref|XP_016345007.1| PREDICTED: FK506-binding protein 15-like [Sinocyclocheilus anshuiensis]
CI01000054_01634335_01637623	CI01000054	1634335	1637922	+	1261	CI01000054_01634335_01637623	GO:0016491	K11153	PF00106	veNOG01849;veNOG14894;veNOG11451	Q	sp|Q8NBN7|RDH13_HUMAN Retinol dehydrogenase 13 OS=Homo sapiens GN=RDH13 PE=1 SV=2	gi|966637646|gb|KTF72750.1| hypothetical protein cypCar_00037489 [Cyprinus carpio]
CI01000047_00103238_00106878	CI01000047	102352	107028	-	1543	CI01000047_00103238_00106878	-	K00472	-	veNOG01511;KOG1591;veNOG15601	OE	sp|Q1RMU3|P4HA1_BOVIN Prolyl 4-hydroxylase subunit alpha-1 OS=Bos taurus GN=P4HA1 PE=1 SV=1	gi|688579221|ref|XP_009304776.1| PREDICTED: prolyl 4-hydroxylase, alpha polypeptide I a isoform X1 [Danio rerio]
CI01000320_00420198_00423170	CI01000320	419963	423170	-	680	CI01000320_00420198_00423170	-	-	-	KOG0583	T	sp|Q62070|PIM2_MOUSE Serine/threonine-protein kinase pim-2 OS=Mus musculus GN=Pim2 PE=1 SV=1	gi|1024964526|ref|XP_016303422.1| PREDICTED: serine/threonine-protein kinase pim-2-like [Sinocyclocheilus anshuiensis]
CI01000008_02003944_02085183	CI01000008	2003893	2085183	-	6278	CI01000008_02003944_02085183	GO:0005201;GO:0005581;GO:0005578	K19721	PF01391;PF01410	veNOG02999	W	sp|Q60467|CO5A1_CRILO Collagen alpha-1(V) chain OS=Cricetulus longicaudatus GN=COL5A1 PE=2 SV=1	gi|1025311670|ref|XP_016384185.1| PREDICTED: LOW QUALITY PROTEIN: collagen alpha-1(V) chain-like [Sinocyclocheilus rhinocerous]
CI01000006_11530728_11535297	CI01000006	11530366	11535900	-	1358	CI01000006_11530728_11535297	-	-	-	-	-	-	-
CI01000004_15694735_15698103	CI01000004	15694735	15698421	+	1206	CI01000004_15694735_15698103	-	K07071	PF08338	veNOG02700	F	sp|Q17QH8|D39U1_BOVIN Epimerase family protein SDR39U1 OS=Bos taurus GN=SDR39U1 PE=2 SV=1	gi|966660461|gb|KTF95315.1| hypothetical protein cypCar_00028557 [Cyprinus carpio]
CI01180000_04790491_04793557	CI01180000	4790491	4793557	-	1065	CI01180000_04790491_04793557	-	K05866	PF06617;PF00581	veNOG01475	D	sp|P30304|MPIP1_HUMAN M-phase inducer phosphatase 1 OS=Homo sapiens GN=CDC25A PE=1 SV=2	gi|1025383049|ref|XP_016401058.1| PREDICTED: M-phase inducer phosphatase 1-like [Sinocyclocheilus rhinocerous]
CI01000152_00821773_00835001	CI01000152	821613	835089	+	2615	CI01000152_00821773_00835001	-	K05719	PF07974;PF17205;PF00362;PF08725;PF07965	meNOG02444;veNOG02235	W	sp|P07228|ITB1_CHICK Integrin beta-1 OS=Gallus gallus GN=ITGB1 PE=1 SV=1	gi|1025097206|ref|XP_016344441.1| PREDICTED: integrin beta-1-like [Sinocyclocheilus anshuiensis]
CI01000070_00528394_00528579	CI01000070	527434	529919	-	2486	CI01000070_00528394_00528579	GO:0005737	-	-	veNOG05638;KOG2546	T	sp|Q8IZP0|ABI1_HUMAN Abl interactor 1 OS=Homo sapiens GN=ABI1 PE=1 SV=4	gi|115529289|ref|NP_001070175.1| abl interactor 1 [Danio rerio] &gt;gi|115313215|gb|AAI24379.1| Zgc:153534 [Danio rerio]
CI01000018_06066391_06085051	CI01000018	6066391	6085051	-	2235	CI01000018_06066391_06085051	-	-	PF05672	veNOG16772	S	sp|A2AG50|MA7D2_MOUSE MAP7 domain-containing protein 2 OS=Mus musculus GN=Map7d2 PE=1 SV=1	gi|1020421238|ref|XP_016129651.1| PREDICTED: MAP7 domain-containing protein 2-like isoform X3 [Sinocyclocheilus grahami]
CI01000360_00693283_00703172	CI01000360	693283	703172	+	835	CI01000360_00693283_00703172	GO:0004843;GO:0016579;GO:0008242	K11863	PF02809;PF02099	veNOG06267	R	sp|Q9W689|ATX3_CHICK Ataxin-3 OS=Gallus gallus GN=ATXN3 PE=2 SV=1	gi|1025172896|ref|XP_016420208.1| PREDICTED: ataxin-3 [Sinocyclocheilus rhinocerous]
CI01000224_00025520_00034872	CI01000224	23375	34927	+	4222	CI01000224_00025520_00034872	-	-	PF00429	veNOG24065	S	sp|P61553|SYCY2_CALJA Syncytin-2 OS=Callithrix jacchus GN=ERVFRD-1 PE=3 SV=1	gi|1025188007|ref|XP_016422879.1| PREDICTED: LOW QUALITY PROTEIN: uncharacterized protein LOC107751653 [Sinocyclocheilus rhinocerous]
CI01000053_01166907_01193322	CI01000053	1166476	1193322	-	1870	CI01000053_01166907_01193322	GO:0050839;GO:0004872;GO:0005102;GO:0042803;GO:0007157;GO:0042271;GO:0005913;GO:0005887;GO:0007156;GO:0008037	K06781	PF08205;PF13927	veNOG09621	T	sp|Q9BY67|CADM1_HUMAN Cell adhesion molecule 1 OS=Homo sapiens GN=CADM1 PE=1 SV=2	gi|1025270430|ref|XP_016374423.1| PREDICTED: cell adhesion molecule 1-like isoform X2 [Sinocyclocheilus rhinocerous]
CI01000059_00490117_00490491	CI01000059	490019	490609	+	591	CI01000059_00490117_00490491	-	K05229	PF05824	veNOG23278	R	sp|P56943|MCH1_ONCKI Pro-MCH 1 OS=Oncorhynchus kisutch GN=mch1 PE=2 SV=1	gi|1024940244|ref|XP_016335261.1| PREDICTED: pro-MCH 1-like [Sinocyclocheilus anshuiensis]
CI01000015_05147753_05148196	CI01000015	5147658	5148196	-	482	CI01000015_05147753_05148196	-	K13162	-	veNOG07256	A	sp|Q0VCU0|PCBP4_BOVIN Poly(rC)-binding protein 4 OS=Bos taurus GN=PCBP4 PE=2 SV=1	gi|1020544487|ref|XP_016108320.1| PREDICTED: poly(rC)-binding protein 4-like isoform X1 [Sinocyclocheilus grahami]
CI01000063_01089059_01094639	CI01000063	1089059	1095022	+	2739	CI01000063_01089059_01094639	-	K10858	PF13589;PF01119;PF08676	veNOG02197	L	sp|P54278|PMS2_HUMAN Mismatch repair endonuclease PMS2 OS=Homo sapiens GN=PMS2 PE=1 SV=2	gi|1025197285|ref|XP_016425043.1| PREDICTED: mismatch repair endonuclease PMS2-like [Sinocyclocheilus rhinocerous]
CI01000020_04175433_04175851	CI01000020	4175397	4175851	+	455	CI01000020_04175433_04175851	-	K16530	PF14469	veNOG19491	T	sp|O35817|AKA14_RAT A-kinase anchor protein 14 OS=Rattus norvegicus GN=Akap14 PE=2 SV=1	gi|1025216184|ref|XP_016430121.1| PREDICTED: A-kinase anchor protein 14 [Sinocyclocheilus rhinocerous]
CI01000030_01002286_01002970	CI01000030	1002069	1003061	-	716	CI01000030_01002286_01002970	-	K17435	PF08561	veNOG21166	J	sp|Q1LXI5|RM54_DANRE 39S ribosomal protein L54, mitochondrial OS=Danio rerio GN=mrpl54 PE=3 SV=2	gi|1024980530|ref|XP_016311906.1| PREDICTED: 39S ribosomal protein L54, mitochondrial-like isoform X1 [Sinocyclocheilus anshuiensis]
CI01000026_02124326_02125256	CI01000026	2124116	2125256	-	530	CI01000026_02124326_02125256	GO:0007155;GO:0030054;GO:0016021;GO:0005886	K06520	PF12301	veNOG15796	R	sp|Q6DBW9|C99L2_DANRE CD99 antigen-like protein 2 OS=Danio rerio GN=cd99l2 PE=2 SV=1	gi|528484704|ref|XP_005172308.1| PREDICTED: CD99 antigen-like protein 2 isoform X5 [Danio rerio] &gt;gi|82182113|sp|Q6DBW9.1|C99L2_DANRE RecName: Full=CD99 antigen-like protein 2; AltName: CD_antigen=CD99; Flags: Precursor &gt;gi|50418120|gb|AAH78330.1| Cd99l2 protein [Danio rerio]
CI01000006_03760594_03770397	CI01000006	3760275	3770797	+	2621	CI01000006_03760594_03770397	-	K14284	PF03943;PF02136;PF09162	veNOG10374	A	sp|P58797|NXF1_COTJA Nuclear RNA export factor 1 OS=Coturnix japonica GN=NXF1 PE=1 SV=1	gi|1025279813|ref|XP_016376969.1| PREDICTED: nuclear RNA export factor 1-like isoform X1 [Sinocyclocheilus rhinocerous]
CI01000314_01676239_01691014	CI01000314	1675270	1691172	-	3827	CI01000314_01676239_01691014	-	-	PF14484;PF13516;PF05729	opiNOG28540;veNOG06420	R	sp|Q7RTR2|NLRC3_HUMAN NLR family CARD domain-containing protein 3 OS=Homo sapiens GN=NLRC3 PE=1 SV=2	gi|1025359964|ref|XP_016400493.1| PREDICTED: LOW QUALITY PROTEIN: NACHT, LRR and PYD domains-containing protein 3-like, partial [Sinocyclocheilus rhinocerous]
CI01000020_02828968_02849511	CI01000020	2828763	2849511	-	1213	CI01000020_02828968_02849511	GO:0006810	K06111	PF04048	veNOG33977;veNOG07354	U	sp|Q96A65|EXOC4_HUMAN Exocyst complex component 4 OS=Homo sapiens GN=EXOC4 PE=1 SV=1	gi|133778761|gb|AAI34097.1| Si:ch211-92l17.2 protein [Danio rerio]
CI01089592_00000314_00001389	CI01089592	260	1389	-	470	CI01089592_00000314_00001389	-	-	PF13516	euNOG26860;KOG4308;opiNOG72831	SR	sp|Q91VI7|RINI_MOUSE Ribonuclease inhibitor OS=Mus musculus GN=Rnh1 PE=1 SV=1	gi|1020529476|ref|XP_016104424.1| PREDICTED: LOW QUALITY PROTEIN: protein NLRC5-like [Sinocyclocheilus grahami]
CI01000016_05052905_05056425	CI01000016	5052375	5056425	-	1636	CI01000016_05052905_05056425	-	-	PF07686	veNOG33915;veNOG23584	R	-	gi|1025112758|ref|XP_016428919.1| PREDICTED: uncharacterized protein LOC107756293 isoform X2 [Sinocyclocheilus rhinocerous]
CI01000026_13299234_13300178	CI01000026	13298482	13300940	-	2459	CI01000026_13299234_13300178	-	K04296	PF00001	veNOG18883;veNOG30261	R	sp|Q89609|VGE1_EHV2 G-protein coupled receptor E1 OS=Equine herpesvirus 2 (strain 86/87) GN=E1 PE=3 SV=1	gi|1020461510|ref|XP_016135546.1| PREDICTED: type-1 angiotensin II receptor-like [Sinocyclocheilus grahami]
CI01000373_00198797_00211235	CI01000373	198763	211235	-	874	CI01000373_00198797_00211235	-	K10093	PF00337	opiNOG08409;veNOG01852	W	sp|Q3MHZ8|LEG9_BOVIN Galectin-9 OS=Bos taurus GN=LGALS9 PE=2 SV=1	gi|1020588323|ref|XP_016115630.1| PREDICTED: galectin-9-like isoform X1 [Sinocyclocheilus grahami] &gt;gi|1020588328|ref|XP_016115631.1| PREDICTED: galectin-9-like isoform X1 [Sinocyclocheilus grahami]
CI01000004_16467711_16471121	CI01000004	16467711	16471507	+	806	CI01000004_16467711_16471121	-	-	-	-	-	-	gi|1024992603|ref|XP_016316460.1| PREDICTED: tripartite motif-containing protein 16-like [Sinocyclocheilus anshuiensis]
CI01000340_00330446_00342078	CI01000340	330446	342078	+	531	CI01000340_00330446_00342078	GO:0000149;GO:0005484;GO:0012505;GO:0006886;GO:0006906;GO:0048278;GO:0031201;GO:0016021	K08501	-	veNOG06677	U	sp|Q9UNK0|STX8_HUMAN Syntaxin-8 OS=Homo sapiens GN=STX8 PE=1 SV=2	gi|1024967934|ref|XP_016305255.1| PREDICTED: syntaxin-8-like [Sinocyclocheilus anshuiensis]
CI01010723_00000633_00001173	CI01010723	633	1173	-	228	CI01010723_00000633_00001173	-	K04345	-	veNOG06264	T	sp|P05131|KAPCB_BOVIN cAMP-dependent protein kinase catalytic subunit beta OS=Bos taurus GN=PRKACB PE=1 SV=2	gi|1025002416|ref|XP_016320188.1| PREDICTED: cAMP-dependent protein kinase catalytic subunit beta isoform X1 [Sinocyclocheilus anshuiensis]
CI01000013_08139954_08212837	CI01000013	8139954	8212837	+	3150	CI01000013_08139954_08212837	-	K07526	PF00018;PF00611;PF00620	veNOG01920	T	sp|Q7Z6B7|SRGP1_HUMAN SLIT-ROBO Rho GTPase-activating protein 1 OS=Homo sapiens GN=SRGAP1 PE=1 SV=1	gi|1025319462|ref|XP_016386314.1| PREDICTED: SLIT-ROBO Rho GTPase-activating protein 1 isoform X1 [Sinocyclocheilus rhinocerous]
CI01096319_00000092_00000875	CI01096319	92	875	+	784	CI01096319_00000092_00000875	-	-	-	veNOG02601	R	sp|Q7Z2Y8|GVIN1_HUMAN Interferon-induced very large GTPase 1 OS=Homo sapiens GN=GVINP1 PE=2 SV=2	gi|1025293040|ref|XP_016379104.1| PREDICTED: interferon-induced very large GTPase 1-like [Sinocyclocheilus rhinocerous]
CI01000060_01299495_01302970	CI01000060	1299495	1303267	+	1542	CI01000060_01299495_01302970	-	K06637	PF08311	veNOG06945;veNOG34096	D	sp|Q9Z1S0|BUB1B_MOUSE Mitotic checkpoint serine/threonine-protein kinase BUB1 beta OS=Mus musculus GN=Bub1b PE=1 SV=2	gi|1025339396|ref|XP_016391711.1| PREDICTED: mitotic checkpoint serine/threonine-protein kinase BUB1 beta-like [Sinocyclocheilus rhinocerous]
CI01180000_09078339_09100675	CI01180000	9078339	9100675	+	3804	CI01180000_09078339_09100675	-	K04648	PF12455;PF01302	veNOG13491	Z	sp|O08788|DCTN1_MOUSE Dynactin subunit 1 OS=Mus musculus GN=Dctn1 PE=1 SV=3	gi|1020424523|ref|XP_016131296.1| PREDICTED: dynactin subunit 1-like isoform X3 [Sinocyclocheilus grahami]
CI01000146_00239892_00240727	CI01000146	239791	240727	-	791	CI01000146_00239892_00240727	-	-	PF02994	veNOG21791;opiNOG44350;veNOG14533;opiNOG73251	S	sp|P11260|LORF1_MOUSE LINE-1 retrotransposable element ORF1 protein OS=Mus musculus GN=Lire1 PE=1 SV=2	gi|908532932|ref|XP_013122597.1| PREDICTED: torsin-1A-interacting protein 1-like [Oreochromis niloticus]
CI01000006_00060296_00061324	CI01000006	60232	61425	+	1128	CI01000006_00060296_00061324	GO:0007186;GO:0007608;GO:0016021;GO:0004984;GO:0005886;GO:0050907;GO:0004930	K04257	PF13853	veNOG04449	T	sp|Q60884|OL146_MOUSE Olfactory receptor 146 OS=Mus musculus GN=Olfr146 PE=2 SV=2	gi|83752546|gb|ABC43288.1| odorant receptor [Danio rerio]
CI01000065_00782736_00793467	CI01000065	782736	793467	-	1266	CI01000065_00782736_00793467	-	K01081	PF05822	veNOG08350	F	sp|Q5ZID6|5NT3A_CHICK Cytosolic 5&apos;-nucleotidase 3A OS=Gallus gallus GN=NT5C3A PE=1 SV=3	gi|1025141292|ref|XP_016353486.1| PREDICTED: cytosolic 5&apos;-nucleotidase 3 isoform X1 [Sinocyclocheilus anshuiensis]
CI01000066_03655461_03659325	CI01000066	3654832	3659717	-	2776	CI01000066_03655461_03659325	GO:0005634;GO:0000151;GO:0016567;GO:0031625;GO:0035556;GO:0005737;GO:0004842	K10337	PF07525;PF12796	veNOG05567	R	sp|Q8HXA6|ASB15_BOVIN Ankyrin repeat and SOCS box protein 15 OS=Bos taurus GN=ASB15 PE=2 SV=2	gi|1024964025|ref|XP_016303153.1| PREDICTED: ankyrin repeat and SOCS box protein 15-like [Sinocyclocheilus anshuiensis]
CI01000016_05843077_05863364	CI01000016	5842120	5863364	-	2616	CI01000016_05843077_05863364	-	-	PF04906	veNOG09358	R	sp|Q0V9V9|TTYH1_XENTR Protein tweety homolog 1 OS=Xenopus tropicalis GN=ttyh1 PE=2 SV=2	gi|1025390325|ref|XP_016405036.1| PREDICTED: protein tweety homolog 1-like isoform X1 [Sinocyclocheilus rhinocerous]
CI01073642_00006831_00009852	CI01073642	6831	9942	+	1747	CI01073642_00006831_00009852	-	K14480	PF05461	veNOG31286;veNOG17671	SR	-	gi|1025378536|ref|XP_016399833.1| PREDICTED: apolipoprotein L4-like [Sinocyclocheilus rhinocerous]
CI01068780_00000165_00002947	CI01068780	55	2947	-	1541	CI01068780_00000165_00002947	-	-	PF05699;PF10683	veNOG29511	R	sp|P12258|HOBOT_DROME Transposable element Hobo transposase OS=Drosophila melanogaster GN=T PE=4 SV=1	gi|514388|gb|AAC37217.1| transposase [Musca domestica]
CI01000060_00932111_00933685	CI01000060	931850	934120	+	2271	CI01000060_00932111_00933685	GO:0016705;GO:0020037;GO:0005506;GO:0004497;GO:0055114	K17812	PF00067	veNOG05522;opiNOG21705	Q	sp|Q16678|CP1B1_HUMAN Cytochrome P450 1B1 OS=Homo sapiens GN=CYP1B1 PE=1 SV=2	gi|40549337|gb|AAR87724.1| cytochrome P4501C2 [Cyprinus carpio]
CI01000119_02700931_02705579	CI01000119	2700813	2705579	+	1385	CI01000119_02700931_02705579	-	K13182	PF00270;PF00271	COG0513;veNOG08745	AL	sp|Q8VDW0|DX39A_MOUSE ATP-dependent RNA helicase DDX39A OS=Mus musculus GN=Ddx39a PE=1 SV=1	gi|1025039124|ref|XP_016327123.1| PREDICTED: ATP-dependent RNA helicase DDX39A-like [Sinocyclocheilus anshuiensis]
CI01000063_01456382_01458080	CI01000063	1456091	1459374	+	2281	CI01000063_01456382_01458080	-	-	PF00250	veNOG15913	K	sp|Q64731|FOXL1_MOUSE Forkhead box protein L1 OS=Mus musculus GN=Foxl1 PE=2 SV=2	gi|1025371503|ref|XP_016397936.1| PREDICTED: forkhead box protein L1-like [Sinocyclocheilus rhinocerous]
CI01000095_03645380_03674104	CI01000095	3645279	3674220	-	9193	CI01000095_03645380_03674104	-	-	PF08742;PF17517;PF01826;PF00094;PF12714	veNOG09439	WV	sp|Q9Y6R7|FCGBP_HUMAN IgGFc-binding protein OS=Homo sapiens GN=FCGBP PE=1 SV=3	gi|1024948146|ref|XP_016363181.1| PREDICTED: LOW QUALITY PROTEIN: IgGFc-binding protein-like [Sinocyclocheilus anshuiensis]
CI01000073_00520095_00540186	CI01000073	520095	540362	+	1878	CI01000073_00520095_00540186	-	K09094	PF00989	veNOG06749	K	sp|Q75NT5|AHRR_RAT Aryl hydrocarbon receptor repressor OS=Rattus norvegicus GN=Ahrr PE=2 SV=1	gi|1025218963|ref|XP_016430856.1| PREDICTED: aryl hydrocarbon receptor protein 1-like isoform X1 [Sinocyclocheilus rhinocerous]
CI01000212_00276975_00282979	CI01000212	276975	283154	+	1834	CI01000212_00276975_00282979	-	K12172	-	veNOG10136	U	sp|P49792|RBP2_HUMAN E3 SUMO-protein ligase RanBP2 OS=Homo sapiens GN=RANBP2 PE=1 SV=2	gi|1024998748|ref|XP_016318811.1| PREDICTED: E3 SUMO-protein ligase RanBP2-like [Sinocyclocheilus anshuiensis]
CI01000039_02555748_02566361	CI01000039	2555723	2566361	-	1600	CI01000039_02555748_02566361	-	-	PF13637;PF12796	veNOG10290	M	sp|Q14DN9|AKD1B_MOUSE Ankyrin repeat and death domain-containing protein 1B OS=Mus musculus GN=Ankdd1b PE=2 SV=3	gi|1025208537|ref|XP_016428088.1| PREDICTED: ankyrin repeat and death domain-containing protein 1B-like [Sinocyclocheilus rhinocerous]
CI01000353_00313956_00315335	CI01000353	313956	315734	+	1182	CI01000353_00313956_00315335	GO:0005634;GO:0006355;GO:0007275;GO:0043565	K09298	PF12284;PF00046	veNOG12588;veNOG13947;KOG0487	K	sp|Q90472|HXDDA_DANRE Homeobox protein Hox-D13a OS=Danio rerio GN=hoxd13a PE=2 SV=2	gi|1020485220|ref|XP_016148192.1| PREDICTED: homeobox protein Hox-D13a-like [Sinocyclocheilus grahami]
CI01000106_01355347_01366777	CI01000106	1354893	1366777	-	2425	CI01000106_01355347_01366777	-	K01202	PF02057;PF17387	veNOG13503	G	sp|B5X3C1|GALC_SALSA Galactocerebrosidase OS=Salmo salar GN=galc PE=2 SV=1	gi|1025000991|ref|XP_016319440.1| PREDICTED: galactocerebrosidase-like [Sinocyclocheilus anshuiensis]
CI01000043_06289433_06294679	CI01000043	6289433	6294763	+	1018	CI01000043_06289433_06294679	-	K16142	PF00089	veNOG06330	E	sp|P19007|HPT_RABIT Haptoglobin OS=Oryctolagus cuniculus GN=HP PE=1 SV=2	gi|1024974246|ref|XP_016308654.1| PREDICTED: haptoglobin-like isoform X1 [Sinocyclocheilus anshuiensis]
CI01000012_10639383_10640319	CI01000012	10639161	10640848	-	1474	CI01000012_10639383_10640319	GO:0015018;GO:0016021;GO:0005975;GO:0050650;GO:0030204	K10157	PF03360	veNOG01408	O	sp|Q9NPZ5|B3GA2_HUMAN Galactosylgalactosylxylosylprotein 3-beta-glucuronosyltransferase 2 OS=Homo sapiens GN=B3GAT2 PE=1 SV=2	gi|1025302075|ref|XP_016381565.1| PREDICTED: galactosylgalactosylxylosylprotein 3-beta-glucuronosyltransferase 2-like [Sinocyclocheilus rhinocerous]
CI01000313_00311563_00321609	CI01000313	311472	321609	-	2287	CI01000313_00311563_00321609	-	K10746	PF00867;PF00752	veNOG13054	L	sp|Q803U7|EXO1_DANRE Exonuclease 1 OS=Danio rerio GN=exo1 PE=2 SV=1	gi|1025093403|ref|XP_016343419.1| PREDICTED: exonuclease 1-like [Sinocyclocheilus anshuiensis] &gt;gi|1025093407|ref|XP_016343420.1| PREDICTED: exonuclease 1-like [Sinocyclocheilus anshuiensis] &gt;gi|1025093411|ref|XP_016343421.1| PREDICTED: exonuclease 1-like [Sinocyclocheilus anshuiensis] &gt;gi|1025093413|ref|XP_016343422.1| PREDICTED: exonuclease 1-like [Sinocyclocheilus anshuiensis]
CI01000166_00559790_00562181	CI01000166	559515	562221	+	978	CI01000166_00559790_00562181	-	K09596	PF04258	veNOG04234	R	sp|Q9JJF9|SPP2A_MOUSE Signal peptide peptidase-like 2A OS=Mus musculus GN=Sppl2a PE=1 SV=2	gi|1025258293|ref|XP_016371144.1| PREDICTED: signal peptide peptidase-like 2A, partial [Sinocyclocheilus rhinocerous]
CI01000072_00153905_00173611	CI01000072	153335	174190	-	3561	CI01000072_00153905_00173611	-	K08673	PF01483;PF00082;PF16470	veNOG03753	O	sp|Q62849|PCSK7_RAT Proprotein convertase subtilisin/kexin type 7 OS=Rattus norvegicus GN=Pcsk7 PE=1 SV=1	gi|1020547214|ref|XP_016108882.1| PREDICTED: proprotein convertase subtilisin/kexin type 7-like [Sinocyclocheilus grahami] &gt;gi|1020547219|ref|XP_016108883.1| PREDICTED: proprotein convertase subtilisin/kexin type 7-like [Sinocyclocheilus grahami]
CI01000030_07726597_07733277	CI01000030	7726389	7734589	-	3887	CI01000030_07726597_07733277	-	K09640	PF00089;PF00057;PF01390	veNOG00481	O	sp|Q7Z410|TMPS9_HUMAN Transmembrane protease serine 9 OS=Homo sapiens GN=TMPRSS9 PE=1 SV=2	gi|1025209873|ref|XP_016428440.1| PREDICTED: transmembrane protease serine 9 [Sinocyclocheilus rhinocerous]
CI01000056_01531219_01585175	CI01000056	1531219	1585175	-	3045	CI01000056_01531219_01585175	-	-	PF00621;PF00169	veNOG06648	T	sp|Q63406|MCF2L_RAT Guanine nucleotide exchange factor DBS OS=Rattus norvegicus GN=Mcf2l PE=1 SV=3	gi|1025199002|ref|XP_016425518.1| PREDICTED: guanine nucleotide exchange factor DBS-like isoform X1 [Sinocyclocheilus rhinocerous]
CI01000329_00829556_00838268	CI01000329	828762	838268	-	2496	CI01000329_00829556_00838268	-	K12302	PF07690	veNOG02841;veNOG13075	P	sp|Q6INC8|VGLU1_XENLA Vesicular glutamate transporter 1 OS=Xenopus laevis GN=slc17a7 PE=2 SV=1	gi|688615183|ref|XP_009295917.1| PREDICTED: vesicular glutamate transporter 1-like, partial [Danio rerio]
CI01115182_00000823_00001623	CI01115182	96	1623	-	1350	CI01115182_00000823_00001623	-	K06545	PF00530	veNOG04547;meNOG06015	R	sp|P30205|WC11_BOVIN Antigen WC1.1 OS=Bos taurus PE=2 SV=1	gi|1025129775|ref|XP_016414340.1| PREDICTED: antigen WC1.1-like [Sinocyclocheilus rhinocerous]
CI01000155_00133141_00139430	CI01000155	133141	140723	+	2543	CI01000155_00133141_00139430	-	-	PF13912;PF00096	veNOG02803	K	sp|Q567C6|ZN367_DANRE Zinc finger protein 367 OS=Danio rerio GN=znf367 PE=2 SV=1	gi|1024947879|ref|XP_016363039.1| PREDICTED: zinc finger protein 367 [Sinocyclocheilus anshuiensis]
CI01000302_01232142_01237730	CI01000302	1232082	1237730	-	840	CI01000302_01232142_01237730	GO:0005634;GO:0003677;GO:0006296;GO:0000703;GO:0046872;GO:0006285;GO:0051539;GO:0005739	K10773	PF00633;PF00730	veNOG12687	L	sp|A7M7B9|NTH_CHICK Endonuclease III-like protein 1 OS=Gallus gallus GN=NTHL1 PE=2 SV=1	gi|966704290|gb|KTG36531.1| hypothetical protein cypCar_00044087 [Cyprinus carpio]
CI01000012_03717828_03724221	CI01000012	3717460	3725744	-	2500	CI01000012_03717828_03724221	-	-	-	-	-	-	gi|1020580506|ref|XP_016115524.1| PREDICTED: probable lysosomal cobalamin transporter [Sinocyclocheilus grahami]
CI01000000_14195942_14196532	CI01000000	14195827	14196532	-	454	CI01000000_14195942_14196532	-	-	PF00581	veNOG21328	P	sp|Q8NFU3|TSTD1_HUMAN Thiosulfate:glutathione sulfurtransferase OS=Homo sapiens GN=TSTD1 PE=1 SV=3	gi|966701827|gb|KTG34068.1| hypothetical protein cypCar_00027862 [Cyprinus carpio]
CI01059901_00000035_00000523	CI01059901	35	523	+	238	CI01059901_00000035_00000523	-	-	-	veNOG04114;veNOG05332	SWV	sp|B3EWZ5|MLRP1_ACRMI MAM and LDL-receptor class A domain-containing protein 1 (Fragment) OS=Acropora millepora PE=1 SV=1	gi|966644815|gb|KTF79727.1| hypothetical protein cypCar_00039477 [Cyprinus carpio]
CI01000306_00065259_00085553	CI01000306	64341	85553	-	2724	CI01000306_00065259_00085553	-	K05170	-	veNOG05851;veNOG23623	T	sp|B6ZK77|IRL1B_DANRE Interleukin-1 receptor accessory protein-like 1-B OS=Danio rerio GN=il1rapl1b PE=1 SV=1	gi|1020526059|ref|XP_016102609.1| PREDICTED: interleukin-1 receptor accessory protein-like 1-B [Sinocyclocheilus grahami]
CI01000168_00365852_00397439	CI01000168	365544	397689	+	1230	CI01000168_00365852_00397439	-	K13293	-	veNOG26358;veNOG07097	TR	sp|Q01063|PDE4D_MOUSE cAMP-specific 3&apos;,5&apos;-cyclic phosphodiesterase 4D OS=Mus musculus GN=Pde4d PE=1 SV=2	gi|1025226033|ref|XP_016369133.1| PREDICTED: DEP domain-containing protein 1B-like [Sinocyclocheilus rhinocerous]
CI01000364_00287825_00289294	CI01000364	287047	291072	+	3447	CI01000364_00287825_00289294	-	-	PF05485;PF13613	veNOG22147	S	-	gi|1020562962|ref|XP_016112059.1| PREDICTED: uncharacterized protein LOC107570349 [Sinocyclocheilus grahami]
CI01000339_07533234_07536497	CI01000339	7533234	7536733	+	740	CI01000339_07533234_07536497	-	K15139	PF06179	veNOG13954	K	sp|A5WUL3|MED22_DANRE Mediator of RNA polymerase II transcription subunit 22 OS=Danio rerio GN=med22 PE=2 SV=1	gi|1025258053|ref|XP_016371083.1| PREDICTED: mediator of RNA polymerase II transcription subunit 22-like [Sinocyclocheilus rhinocerous]
CI01000327_01752247_01756786	CI01000327	1751921	1756786	-	746	CI01000327_01752247_01756786	GO:0016197;GO:0031083;GO:0030133	K20187	PF14942	veNOG15531	U	sp|Q8TDH9|BL1S5_HUMAN Biogenesis of lysosome-related organelles complex 1 subunit 5 OS=Homo sapiens GN=BLOC1S5 PE=1 SV=1	gi|1024937875|ref|XP_016329298.1| PREDICTED: biogenesis of lysosome-related organelles complex 1 subunit 5 [Sinocyclocheilus anshuiensis] &gt;gi|1024937877|ref|XP_016329306.1| PREDICTED: biogenesis of lysosome-related organelles complex 1 subunit 5 [Sinocyclocheilus anshuiensis]
CI01000051_06189714_06192740	CI01000051	6189612	6192740	-	375	CI01000051_06189714_06192740	-	-	-	-	-	-	-
CI01000081_01041108_01050606	CI01000081	1040062	1050625	+	1404	CI01000081_01041108_01050606	-	-	-	-	-	-	gi|928083137|ref|XP_013856451.1| PREDICTED: uncharacterized protein LOC106512364 [Austrofundulus limnaeus]
CI01000321_03180351_03181771	CI01000321	3180260	3182194	+	1711	CI01000321_03180351_03181771	GO:0016020;GO:0005525;GO:0003924	-	PF05049	veNOG12947	R	sp|Q32KW9|IIGP5_BOVIN Interferon-inducible GTPase 5 OS=Bos taurus GN=IRGC PE=2 SV=1	gi|1024958155|ref|XP_016300039.1| PREDICTED: interferon-inducible GTPase 5-like [Sinocyclocheilus anshuiensis] &gt;gi|1024958157|ref|XP_016300040.1| PREDICTED: interferon-inducible GTPase 5-like [Sinocyclocheilus anshuiensis]
CI01000047_03132426_03133335	CI01000047	3132272	3133429	+	827	CI01000047_03132426_03133335	GO:0006810;GO:0005576;GO:0005215;GO:0005501;GO:0036094	K18271	PF00061	veNOG12141	M	sp|P24774|RET4A_ONCMY Retinol-binding protein 4-A OS=Oncorhynchus mykiss GN=rbp4a PE=1 SV=2	gi|698975893|gb|AIU34720.1| retinol binding protein 4 [Megalobrama amblycephala] &gt;gi|698975895|gb|AIU34721.1| retinol binding protein 4 [Megalobrama amblycephala]
CI01000020_00798124_00809552	CI01000020	797612	810057	+	2613	CI01000020_00798124_00809552	-	K07294	PF00104;PF00105	meNOG10533;veNOG00965	K	sp|Q07869|PPARA_HUMAN Peroxisome proliferator-activated receptor alpha OS=Homo sapiens GN=PPARA PE=1 SV=2	gi|1025378955|ref|XP_016399949.1| PREDICTED: peroxisome proliferator-activated receptor alpha-like isoform X1 [Sinocyclocheilus rhinocerous]
CI01000304_09491577_09494024	CI01000304	9491577	9494024	+	2448	CI01000304_09491577_09494024	GO:0005509;GO:0007156;GO:0016021;GO:0005886	K16497	PF16492;PF08266;PF00028	veNOG00220	S	sp|Q5DRA2|PCDGM_PANTR Protocadherin gamma-C5 OS=Pan troglodytes GN=PCDHGC5 PE=3 SV=1	gi|66773314|ref|NP_001019298.1| protocadherin 1 gamma 31 precursor [Danio rerio] &gt;gi|50881554|gb|AAT85357.1| protocadherin cluster 1 gamma 31 [Danio rerio]
CI01031359_00000020_00001764	CI01031359	20	1764	+	564	CI01031359_00000020_00001764	-	K00485	PF00743	veNOG09110	Q	sp|Q04799|FMO5_RABIT Dimethylaniline monooxygenase [N-oxide-forming] 5 OS=Oryctolagus cuniculus GN=FMO5 PE=1 SV=2	gi|966655793|gb|KTF90647.1| hypothetical protein cypCar_00009364 [Cyprinus carpio]
CI01000310_01196439_01199290	CI01000310	1195700	1199377	+	1669	CI01000310_01196439_01199290	-	-	PF13359	veNOG19107;opiNOG33733	L	sp|Q17QR8|HARB1_BOVIN Putative nuclease HARBI1 OS=Bos taurus GN=HARBI1 PE=2 SV=1	gi|1020419545|ref|XP_016128760.1| PREDICTED: putative nuclease HARBI1 [Sinocyclocheilus grahami] &gt;gi|1020475005|ref|XP_016142740.1| PREDICTED: putative nuclease HARBI1 [Sinocyclocheilus grahami]
CI01000127_01928006_01930447	CI01000127	1928006	1930447	-	748	CI01000127_01928006_01930447	GO:0016021	-	PF14940	opiNOG15172;veNOG21007	S	sp|Q2YDM0|TM248_BOVIN Transmembrane protein 248 OS=Bos taurus GN=TMEM248 PE=2 SV=1	gi|1025029249|ref|XP_016324437.1| PREDICTED: transmembrane protein 248-like [Sinocyclocheilus anshuiensis]
CI01000013_04805165_04810980	CI01000013	4804479	4810980	+	3616	CI01000013_04805165_04810980	-	-	-	NOG71333;opiNOG03840;veNOG00627	S	sp|Q6ZRI6|CO039_HUMAN Uncharacterized protein C15orf39 OS=Homo sapiens GN=C15orf39 PE=1 SV=3	gi|1025076519|ref|XP_016338789.1| PREDICTED: uncharacterized protein LOC107686336 [Sinocyclocheilus anshuiensis]
CI01000049_07788293_07793674	CI01000049	7788293	7793695	+	1052	CI01000049_07788293_07793674	-	K04252	-	opiNOG43946;veNOG26531;opiNOG62498	TR	-	gi|1025053736|ref|XP_016331074.1| PREDICTED: melanopsin-like isoform X2 [Sinocyclocheilus anshuiensis]
CI01000013_03856173_03872356	CI01000013	3856173	3872947	+	2439	CI01000013_03856173_03872356	-	K15485	PF00452	fiNOG03823;veNOG09777	ST	sp|P59017|B2L13_MOUSE Bcl-2-like protein 13 OS=Mus musculus GN=Bcl2l13 PE=1 SV=2	gi|1025246246|ref|XP_016367890.1| PREDICTED: bcl-2-like protein 13 [Sinocyclocheilus rhinocerous] &gt;gi|1025246250|ref|XP_016367891.1| PREDICTED: bcl-2-like protein 13 [Sinocyclocheilus rhinocerous] &gt;gi|1025246254|ref|XP_016367892.1| PREDICTED: bcl-2-like protein 13 [Sinocyclocheilus rhinocerous] &gt;gi|1025246258|ref|XP_016367893.1| PREDICTED: bcl-2-like protein 13 [Sinocyclocheilus rhinocer…
CI01000012_04209791_04237026	CI01000012	4209026	4237160	+	2945	CI01000012_04209791_04237026	-	K19601	PF00008;PF12661;PF07645	veNOG18027;veNOG14989	T	sp|P82279|CRUM1_HUMAN Protein crumbs homolog 1 OS=Homo sapiens GN=CRB1 PE=1 SV=2	gi|1025361475|ref|XP_016403698.1| PREDICTED: protein eyes shut homolog [Sinocyclocheilus rhinocerous]
CI01000001_03779021_03796563	CI01000001	3777809	3796563	-	3756	CI01000001_03779021_03796563	-	K08014	PF00610;PF00027;PF00617	veNOG01460	T	sp|Q9Z1C8|RPGF3_RAT Rap guanine nucleotide exchange factor 3 OS=Rattus norvegicus GN=Rapgef3 PE=2 SV=2	gi|1025325482|ref|XP_016387932.1| PREDICTED: rap guanine nucleotide exchange factor 3-like [Sinocyclocheilus rhinocerous]
CI01000304_08329095_08386362	CI01000304	8329095	8386362	-	1458	CI01000304_08329095_08386362	-	-	PF02351	veNOG09996	T	sp|O00451|GFRA2_HUMAN GDNF family receptor alpha-2 OS=Homo sapiens GN=GFRA2 PE=2 SV=2	gi|1020505161|ref|XP_016091516.1| PREDICTED: GDNF family receptor alpha-2-like [Sinocyclocheilus grahami]
CI01000306_01514599_01534002	CI01000306	1514355	1534002	-	2335	CI01000306_01514599_01534002	-	K13159	PF13893;PF00076	veNOG08306;opiNOG03393	A	sp|Q8WVV9|HNRLL_HUMAN Heterogeneous nuclear ribonucleoprotein L-like OS=Homo sapiens GN=HNRNPLL PE=1 SV=1	gi|1024981558|ref|XP_016312449.1| PREDICTED: heterogeneous nuclear ribonucleoprotein L-like [Sinocyclocheilus anshuiensis]
CI01000013_06311729_06313001	CI01000013	6311729	6314124	+	2396	CI01000013_06311729_06313001	-	K09856	PF00788	veNOG00993	W	sp|O88869|RASF9_RAT Ras association domain-containing protein 9 OS=Rattus norvegicus GN=Rassf9 PE=1 SV=1	gi|326676053|ref|XP_001922355.3| PREDICTED: ras association domain-containing protein 9 [Danio rerio]
CI01000304_07314354_07323703	CI01000304	7313697	7324618	+	3876	CI01000304_07314354_07323703	-	K14640	PF01384	veNOG03294	P	sp|Q6PFM1|S20AB_DANRE Sodium-dependent phosphate transporter 1-B OS=Danio rerio GN=slc20a1b PE=2 SV=1	gi|966639361|gb|KTF74465.1| hypothetical protein cypCar_00036594 [Cyprinus carpio]
CI01000053_00647818_00652652	CI01000053	647708	652719	-	1692	CI01000053_00647818_00652652	GO:0046872;GO:0003676	-	PF13894;PF00096	veNOG15356	R	sp|Q8K1K9|HINFP_MOUSE Histone H4 transcription factor OS=Mus musculus GN=Hinfp PE=2 SV=3	gi|966673937|gb|KTG07318.1| hypothetical protein cypCar_00016154, partial [Cyprinus carpio]
CI01000230_00215627_00218582	CI01000230	215627	218582	-	753	CI01000230_00215627_00218582	-	-	PF08205	fiNOG02142;veNOG14574	S	sp|Q9DCF1|TMM25_MOUSE Transmembrane protein 25 OS=Mus musculus GN=Tmem25 PE=1 SV=1	gi|966658698|gb|KTF93552.1| hypothetical protein cypCar_00032932 [Cyprinus carpio]
CI01000029_07922221_07926151	CI01000029	7922221	7927536	+	1991	CI01000029_07922221_07926151	-	K02377	PF01370	veNOG12909	G	sp|Q5RBE5|FCL_PONAB GDP-L-fucose synthase OS=Pongo abelii GN=TSTA3 PE=2 SV=1	gi|157954482|ref|NP_001103317.1| uncharacterized protein LOC100126119 [Danio rerio] &gt;gi|157422900|gb|AAI53421.1| Zgc:173683 protein [Danio rerio]
CI01000040_00002763_00060396	CI01000040	2763	60396	-	852	CI01000040_00002763_00060396	-	K05186	PF02931;PF02932	veNOG08111	T	sp|P22723|GBRG2_MOUSE Gamma-aminobutyric acid receptor subunit gamma-2 OS=Mus musculus GN=Gabrg2 PE=1 SV=3	gi|1020491399|ref|XP_016151501.1| PREDICTED: gamma-aminobutyric acid receptor subunit gamma-2-like isoform X1 [Sinocyclocheilus grahami]
CI01000337_01179622_01203684	CI01000337	1179622	1203961	+	1931	CI01000337_01179622_01203684	-	-	PF15327	veNOG15328;veNOG34876;fiNOG16907	S	-	gi|1024921493|ref|XP_016304795.1| PREDICTED: trichohyalin-like [Sinocyclocheilus anshuiensis]
CI01000020_00003847_00036097	CI01000020	3652	37203	-	2060	CI01000020_00003847_00036097	-	-	-	-	-	-	-
CI01000308_00041387_00048067	CI01000308	41347	48253	-	2935	CI01000308_00041387_00048067	-	K05030	PF00092;PF08434	veNOG02674	W	sp|Q14CN2|CLCA4_HUMAN Calcium-activated chloride channel regulator 4 OS=Homo sapiens GN=CLCA4 PE=1 SV=2	gi|1025175478|ref|XP_016420293.1| PREDICTED: calcium-activated chloride channel regulator 4-like [Sinocyclocheilus rhinocerous]
CI01000363_00413629_00414546	CI01000363	412894	415022	-	2129	CI01000363_00413629_00414546	GO:0005634;GO:0006355;GO:0043565;GO:0003700;GO:0006366	K09405	PF00250	veNOG10722	K	sp|Q6VFT6|FOXL2_PIG Forkhead box protein L2 OS=Sus scrofa GN=FOXL2 PE=3 SV=1	gi|307148797|gb|ADN38241.1| forkhead transcription factor L2 [Gobiocypris rarus] &gt;gi|341867128|gb|AEK98513.1| Foxl2 [Gobiocypris rarus]
CI01000304_16505174_16506124	CI01000304	16504764	16506134	+	747	CI01000304_16505174_16506124	-	-	-	veNOG06720	U	sp|Q9EPN1|NBEA_MOUSE Neurobeachin OS=Mus musculus GN=Nbea PE=1 SV=1	gi|966654523|gb|KTF89377.1| hypothetical protein cypCar_00001912 [Cyprinus carpio]
CI01000325_04468771_04471223	CI01000325	4468525	4471372	+	1049	CI01000325_04468771_04471223	-	-	-	opiNOG37204;veNOG11482	S	sp|Q497Q6|F228B_MOUSE Protein FAM228B OS=Mus musculus GN=Fam228b PE=2 SV=1	gi|1025387808|ref|XP_016404360.1| PREDICTED: protein FAM228B isoform X2 [Sinocyclocheilus rhinocerous]
CI01000046_05874697_05877228	CI01000046	5874559	5879577	-	3642	CI01000046_05874697_05877228	-	-	-	veNOG21489;opiNOG52147;COG2801;veNOG18444	RL	-	gi|688554744|ref|XP_009299712.1| PREDICTED: uncharacterized protein K02A2.6-like [Danio rerio]
CI01000051_08381644_08388611	CI01000051	8381591	8389116	+	2526	CI01000051_08381644_08388611	-	-	PF02023	veNOG27060	S	sp|Q99315|YG31B_YEAST Transposon Ty3-G Gag-Pol polyprotein OS=Saccharomyces cerevisiae (strain ATCC 204508 / S288c) GN=TY3B-G PE=1 SV=3	gi|657753963|ref|XP_008312500.1| PREDICTED: uncharacterized protein LOC103381760 [Cynoglossus semilaevis]
CI01017153_00000208_00001838	CI01017153	189	1838	-	1117	CI01017153_00000208_00001838	GO:0005576	-	PF00100;PF00088	veNOG01024	W	sp|Q07287|ZP4_PIG Zona pellucida sperm-binding protein 4 OS=Sus scrofa GN=ZP4 PE=1 SV=1	gi|338797967|gb|AEI99617.1| zona pellucida glycoprotein 2.2 [Gobiocypris rarus]
CI01000325_09334619_09368476	CI01000325	9334604	9368476	-	5169	CI01000325_09334619_09368476	GO:0016020;GO:0016310;GO:0030036;GO:0060287;GO:0035556;GO:0043167;GO:0044424;GO:0004672;GO:0051493;GO:0000166;GO:0070121	K04514	PF13855;PF08912;PF00069	KOG0612;veNOG05939	T	sp|O75116|ROCK2_HUMAN Rho-associated protein kinase 2 OS=Homo sapiens GN=ROCK2 PE=1 SV=4	gi|1025132446|ref|XP_016351876.1| PREDICTED: rho-associated protein kinase 2-like [Sinocyclocheilus anshuiensis]
CI01000066_03649007_03654018	CI01000066	3648932	3654018	-	1416	CI01000066_03649007_03654018	GO:0030036;GO:0097435	-	PF03250	veNOG08713	Z	sp|E1BTG2|LMOD2_CHICK Leiomodin-2 OS=Gallus gallus GN=LMOD2 PE=1 SV=2	gi|1025336507|ref|XP_016390943.1| PREDICTED: leiomodin-2-like [Sinocyclocheilus rhinocerous]
CI01065077_00003431_00003988	CI01065077	3431	3988	+	478	CI01065077_00003431_00003988	GO:0005507;GO:0016021;GO:0005739;GO:0008535;GO:0009060	K02258	PF04442	veNOG11961	O	sp|Q6P8I6|COX11_MOUSE Cytochrome c oxidase assembly protein COX11, mitochondrial OS=Mus musculus GN=Cox11 PE=1 SV=1	gi|1020404117|ref|XP_016107443.1| PREDICTED: cytochrome c oxidase assembly protein COX11, mitochondrial-like [Sinocyclocheilus grahami]
CI01000313_00758573_00759791	CI01000313	758573	759963	+	736	CI01000313_00758573_00759791	-	-	PF06473	opiNOG39758;veNOG00288;veNOG15924	T	sp|O70514|FGFP1_MOUSE Fibroblast growth factor-binding protein 1 OS=Mus musculus GN=Fgfbp1 PE=1 SV=1	gi|1020581348|ref|XP_016120747.1| PREDICTED: fibroblast growth factor-binding protein 1-like [Sinocyclocheilus grahami]
CI01000299_00097393_00132755	CI01000299	97393	132755	+	2613	CI01000299_00097393_00132755	GO:0016021;GO:0005886	K06729	PF07686	veNOG00489	T	sp|Q9WV91|FPRP_MOUSE Prostaglandin F2 receptor negative regulator OS=Mus musculus GN=Ptgfrn PE=1 SV=2	gi|1020519761|ref|XP_016099254.1| PREDICTED: prostaglandin F2 receptor negative regulator-like [Sinocyclocheilus grahami]
CI01000004_01883020_01908403	CI01000004	1883020	1908634	+	1996	CI01000004_01883020_01908403	-	-	PF00018;PF07815	veNOG05638	T	sp|Q9QZM5|ABI1_RAT Abl interactor 1 OS=Rattus norvegicus GN=Abi1 PE=1 SV=3	gi|1025002406|ref|XP_016320183.1| PREDICTED: abl interactor 1-like isoform X2 [Sinocyclocheilus anshuiensis]
CI01180000_09322343_09360789	CI01180000	9322343	9360789	+	4962	CI01180000_09322343_09360789	-	K16463	PF00498;PF15308	veNOG11086	R	sp|Q6A065|CE170_MOUSE Centrosomal protein of 170 kDa OS=Mus musculus GN=Cep170 PE=1 SV=2	gi|1025156626|ref|XP_016417581.1| PREDICTED: centrosomal protein of 170 kDa-like isoform X7 [Sinocyclocheilus rhinocerous]
CI01000221_00585230_00588039	CI01000221	585230	588173	+	2600	CI01000221_00585230_00588039	GO:0007399;GO:0005887;GO:0007156;GO:0005509;GO:0007267	K16493	PF16492;PF08266;PF00028	veNOG28192	S	sp|Q5DRE4|PCDA8_PANTR Protocadherin alpha-8 OS=Pan troglodytes GN=PCDHA8 PE=3 SV=1	gi|1025153518|ref|XP_016416997.1| PREDICTED: protocadherin alpha-8-like isoform X3 [Sinocyclocheilus rhinocerous]
CI01000205_00229244_00233095	CI01000205	229211	233613	+	860	CI01000205_00229244_00233095	-	-	-	-	-	-	-
CI01000340_04598932_04627160	CI01000340	4598714	4627447	-	934	CI01000340_04598932_04627160	-	K13293	-	veNOG07097	T	-	gi|688560715|ref|XP_009300746.1| PREDICTED: cAMP-specific 3&apos;,5&apos;-cyclic phosphodiesterase 4B isoform X3 [Danio rerio]
CI01000116_00187780_00195614	CI01000116	186589	195614	-	1710	CI01000116_00187780_00195614	-	K09114	PF00010	veNOG13715	K	sp|Q7SX95|MAD3_DANRE Max dimerization protein 3 OS=Danio rerio GN=mxd3 PE=2 SV=1	gi|1025239391|ref|XP_016366017.1| PREDICTED: max dimerization protein 3 [Sinocyclocheilus rhinocerous]
CI01014462_00000176_00000567	CI01014462	176	567	+	286	CI01014462_00000176_00000567	-	-	-	-	-	-	-
CI01000034_01130811_01134095	CI01000034	1129525	1134095	-	2717	CI01000034_01130811_01134095	-	K11453	PF17218;PF00385	veNOG02270	B	sp|Q9DBY5|CBX6_MOUSE Chromobox protein homolog 6 OS=Mus musculus GN=Cbx6 PE=1 SV=2	gi|1025403282|ref|XP_016408563.1| PREDICTED: chromobox protein homolog 6-like [Sinocyclocheilus rhinocerous]
CI01000359_00821192_00823990	CI01000359	821192	824099	+	649	CI01000359_00821192_00823990	-	-	PF00130	veNOG08596	T	sp|A5PJM7|DEFI8_BOVIN Differentially expressed in FDCP 8 homolog OS=Bos taurus GN=DEF8 PE=2 SV=1	gi|966639853|gb|KTF74767.1| hypothetical protein cypCar_00048147 [Cyprinus carpio]
CI01000304_00292894_00306187	CI01000304	292894	306479	+	1414	CI01000304_00292894_00306187	GO:0005634;GO:0006408	K14291	PF10258	veNOG03126	A	sp|Q5ZLY0|PHAX_CHICK Phosphorylated adapter RNA export protein OS=Gallus gallus GN=PHAX PE=2 SV=1	gi|51571921|ref|NP_001003995.1| phosphorylated adapter RNA export protein [Danio rerio] &gt;gi|51330699|gb|AAH80257.1| Phosphorylated adaptor for RNA export [Danio rerio]
CI01000024_08152017_08159936	CI01000024	8152017	8160229	+	1129	CI01000024_08152017_08159936	-	K01816	PF01261	veNOG06754	G	sp|Q7T3H9|HYI_DANRE Putative hydroxypyruvate isomerase OS=Danio rerio GN=hyi PE=2 SV=2	gi|1025150191|ref|XP_016416388.1| PREDICTED: putative hydroxypyruvate isomerase [Sinocyclocheilus rhinocerous]
CI01000001_12486765_12495297	CI01000001	12485546	12495518	+	3033	CI01000001_12486765_12495297	-	K09531	PF11875;PF00226	veNOG09417	O	sp|Q2NL21|DJC11_BOVIN DnaJ homolog subfamily C member 11 OS=Bos taurus GN=DNAJC11 PE=2 SV=1	gi|966669348|gb|KTG02729.1| hypothetical protein cypCar_00004871 [Cyprinus carpio]
CI01105295_00000539_00001196	CI01105295	539	1196	+	658	CI01105295_00000539_00001196	-	K11844	-	veNOG00580	O	sp|A8HAL1|UBP16_DANRE Ubiquitin carboxyl-terminal hydrolase 16 OS=Danio rerio GN=usp16 PE=3 SV=1	gi|1020608250|ref|XP_016119141.1| PREDICTED: ubiquitin carboxyl-terminal hydrolase 16-like, partial [Sinocyclocheilus grahami]
CI01000340_03500913_03512175	CI01000340	3500331	3512695	-	4642	CI01000340_03500913_03512175	-	K10498	PF13912;PF00096;PF00651	veNOG06854	R	sp|O95625|ZBT11_HUMAN Zinc finger and BTB domain-containing protein 11 OS=Homo sapiens GN=ZBTB11 PE=1 SV=2	gi|1024964266|ref|XP_016303282.1| PREDICTED: zinc finger and BTB domain-containing protein 11-like isoform X1 [Sinocyclocheilus anshuiensis]
CI01000306_00199114_00202127	CI01000306	198960	202127	-	3086	CI01000306_00199114_00202127	-	-	-	veNOG00304	S	sp|A3KNA5|FIL1L_DANRE Filamin A-interacting protein 1-like OS=Danio rerio GN=filip1l PE=2 SV=1	gi|966652884|gb|KTF87786.1| hypothetical protein cypCar_00031300 [Cyprinus carpio]
CI01049578_00000144_00000598	CI01049578	144	719	+	316	CI01049578_00000144_00000598	-	-	-	veNOG19722	S	sp|Q6DGP7|LYRM1_DANRE LYR motif containing protein 1 OS=Danio rerio GN=lyrm1 PE=3 SV=1	gi|1025195673|ref|XP_016424621.1| PREDICTED: LYR motif containing protein 1 isoform X1 [Sinocyclocheilus rhinocerous]
CI01000030_02653346_02655442	CI01000030	2653247	2656315	-	1359	CI01000030_02653346_02655442	-	-	PF13806	veNOG22466	R	sp|Q8TAC1|RFESD_HUMAN Rieske domain-containing protein OS=Homo sapiens GN=RFESD PE=1 SV=1	gi|1025083281|ref|XP_016340653.1| PREDICTED: Rieske domain-containing protein-like isoform X2 [Sinocyclocheilus anshuiensis]
CI01000304_16975753_16997470	CI01000304	16975254	16997486	+	3833	CI01000304_16975753_16997470	-	-	PF00169	veNOG02630	Z	sp|Q86SQ0|PHLB2_HUMAN Pleckstrin homology-like domain family B member 2 OS=Homo sapiens GN=PHLDB2 PE=1 SV=2	gi|966645564|gb|KTF80476.1| hypothetical protein cypCar_00007153 [Cyprinus carpio]
CI01000086_01313364_01320865	CI01000086	1313022	1322014	-	1977	CI01000086_01313364_01320865	-	-	-	-	-	-	-
CI01000319_00137834_00139372	CI01000319	137793	141023	-	2646	CI01000319_00137834_00139372	-	K14321	-	veNOG08128	U	sp|Q6P0U9|NUPL2_DANRE Nucleoporin-like protein 2 OS=Danio rerio GN=nupl2 PE=2 SV=1	gi|929245191|ref|XP_013998670.1| PREDICTED: nucleoporin-like protein 2 [Salmo salar]
CI01000030_04552559_04571086	CI01000030	4549946	4573001	+	6517	CI01000030_04552559_04571086	-	K04634	PF00503	veNOG11099;opiNOG06200	T	sp|P30679|GNA15_HUMAN Guanine nucleotide-binding protein subunit alpha-15 OS=Homo sapiens GN=GNA15 PE=1 SV=2	gi|966707690|gb|KTG39930.1| hypothetical protein cypCar_00043284 [Cyprinus carpio]
CI01000018_05217404_05218896	CI01000018	5217404	5219397	+	975	CI01000018_05217404_05218896	-	-	-	-	-	-	gi|966653118|gb|KTF88020.1| hypothetical protein cypCar_00042602 [Cyprinus carpio]
CI01000327_00606370_00608559	CI01000327	606370	608778	+	2409	CI01000327_00606370_00608559	-	-	PF01202;PF14821	veNOG14547	E	sp|Q8IYQ7|THNS1_HUMAN Threonine synthase-like 1 OS=Homo sapiens GN=THNSL1 PE=1 SV=2	gi|1025253537|ref|XP_016369861.1| PREDICTED: threonine synthase-like 1 isoform X1 [Sinocyclocheilus rhinocerous]
CI01000012_00886127_00889703	CI01000012	885120	890337	+	2052	CI01000012_00886127_00889703	-	-	-	-	-	-	-
CI01000218_00155323_00156947	CI01000218	155196	156947	-	820	CI01000218_00155323_00156947	-	K13649	PF03024	veNOG08685	T	sp|P35846|FOLR1_MOUSE Folate receptor alpha OS=Mus musculus GN=Folr1 PE=1 SV=2	gi|1020514784|ref|XP_016096635.1| PREDICTED: folate receptor alpha-like isoform X1 [Sinocyclocheilus grahami] &gt;gi|1020514786|ref|XP_016096636.1| PREDICTED: folate receptor alpha-like isoform X1 [Sinocyclocheilus grahami] &gt;gi|1020514788|ref|XP_016096637.1| PREDICTED: folate receptor alpha-like isoform X2 [Sinocyclocheilus grahami]
CI01000130_00628690_00630753	CI01000130	628652	630763	-	630	CI01000130_00628690_00630753	-	-	PF00030	NOG87775;veNOG17142	S	sp|P28022|CRGM3_CYPCA Gamma-crystallin M3 OS=Cyprinus carpio PE=3 SV=2	gi|56090491|ref|NP_001007792.1| crystallin, gamma M4 [Danio rerio] &gt;gi|52695297|gb|AAU85782.1| gammaM4-crystallin [Danio rerio] &gt;gi|133778776|gb|AAI33866.1| Crystallin, gamma M4 [Danio rerio]
CI01000014_00108612_00113277	CI01000014	108612	113564	+	820	CI01000014_00108612_00113277	-	-	-	veNOG06778	S	sp|Q8NC54|KCT2_HUMAN Keratinocyte-associated transmembrane protein 2 OS=Homo sapiens GN=KCT2 PE=1 SV=2	gi|1024971237|ref|XP_016307043.1| PREDICTED: keratinocyte-associated transmembrane protein 2 isoform X1 [Sinocyclocheilus anshuiensis]
CI01000095_03409665_03426093	CI01000095	3409665	3426994	+	3445	CI01000095_03409665_03426093	-	K03992	PF00089;PF00084;PF00431;PF14670	veNOG01713	O	sp|P48740|MASP1_HUMAN Mannan-binding lectin serine protease 1 OS=Homo sapiens GN=MASP1 PE=1 SV=3	gi|1024948208|ref|XP_016363213.1| PREDICTED: mannan-binding lectin serine protease 1-like [Sinocyclocheilus anshuiensis]
CI01000218_00002879_00017799	CI01000218	2879	17799	-	1703	CI01000218_00002879_00017799	-	K18439	PF00169;PF01412	opiNOG02401;COG5347;veNOG03318	TU	sp|Q4LDD4|ARAP1_MOUSE Arf-GAP with Rho-GAP domain, ANK repeat and PH domain-containing protein 1 OS=Mus musculus GN=Arap1 PE=1 SV=2	gi|966701104|gb|KTG33345.1| hypothetical protein cypCar_00010653 [Cyprinus carpio]
CI01000343_00325619_00332374	CI01000343	325619	332525	+	1347	CI01000343_00325619_00332374	GO:0004731;GO:0009116;GO:0043101;GO:0005737	K03783	PF01048	veNOG02709	F	sp|P55859|PNPH_BOVIN Purine nucleoside phosphorylase OS=Bos taurus GN=PNP PE=1 SV=3	gi|560189337|gb|AHB23864.1| purine nucleoside phosphorylase 5a [Carassius auratus]
CI01000092_01034513_01049419	CI01000092	1034513	1049419	+	1277	CI01000092_01034513_01049419	-	K06061	-	opiNOG13151;veNOG12637	K	sp|A5D7F6|MAML2_BOVIN Mastermind-like protein 2 OS=Bos taurus GN=MAML2 PE=2 SV=1	gi|1025273662|ref|XP_016375296.1| PREDICTED: mastermind-like protein 2 [Sinocyclocheilus rhinocerous]
CI01000066_01031147_01037984	CI01000066	1030887	1037987	-	2603	CI01000066_01031147_01037984	-	K14966	PF01344;PF13854;PF13415	veNOG01073	DK	sp|Q5RKG2|HCFC2_RAT Host cell factor 2 OS=Rattus norvegicus GN=Hcfc2 PE=2 SV=1	gi|1025136299|ref|XP_016412317.1| PREDICTED: host cell factor 2-like isoform X1 [Sinocyclocheilus rhinocerous]
CI01032460_00000233_00000477	CI01032460	233	477	-	245	CI01032460_00000233_00000477	-	-	-	veNOG19503;opiNOG32162;veNOG17572	R	sp|P01845|LAC3_MOUSE Ig lambda-3 chain C region OS=Mus musculus GN=Iglc3 PE=1 SV=1	gi|335987425|gb|AEH76780.1| immunoglobulin light chain L3.2, partial [Ctenopharyngodon idella]
CI01014888_00002709_00005712	CI01014888	1919	5712	-	2206	CI01014888_00002709_00005712	-	-	PF00069	KOG0583	T	sp|Q9YHZ5|PIM2_DANRE Serine/threonine-protein kinase pim-2 OS=Danio rerio GN=pim2 PE=2 SV=2	gi|966715518|gb|KTG47756.1| hypothetical protein cypCar_00015840 [Cyprinus carpio]
CI01000353_00779223_00786536	CI01000353	779223	786655	+	1520	CI01000353_00779223_00786536	-	-	PF00076	veNOG07602	R	sp|Q8IUH3|RBM45_HUMAN RNA-binding protein 45 OS=Homo sapiens GN=RBM45 PE=1 SV=1	gi|1025292753|ref|XP_016379023.1| PREDICTED: RNA-binding protein 45-like isoform X1 [Sinocyclocheilus rhinocerous] &gt;gi|1025292757|ref|XP_016379024.1| PREDICTED: RNA-binding protein 45-like isoform X1 [Sinocyclocheilus rhinocerous] &gt;gi|1025292761|ref|XP_016379025.1| PREDICTED: RNA-binding protein 45-like isoform X2 [Sinocyclocheilus rhinocerous]
CI01000321_00150756_00152124	CI01000321	150756	152189	+	451	CI01000321_00150756_00152124	-	-	-	-	-	-	gi|1020555663|ref|XP_016110585.1| PREDICTED: uncharacterized protein LOC107569102 isoform X2 [Sinocyclocheilus grahami] &gt;gi|1020555668|ref|XP_016110586.1| PREDICTED: uncharacterized protein LOC107569102 isoform X2 [Sinocyclocheilus grahami]
CI01000018_01117105_01119896	CI01000018	1116757	1120144	+	1304	CI01000018_01117105_01119896	-	-	-	-	-	-	-
CI01081111_00000282_00001260	CI01081111	216	1260	-	653	CI01081111_00000282_00001260	-	K01867	PF00579	veNOG02318	J	sp|P23381|SYWC_HUMAN Tryptophan--tRNA ligase, cytoplasmic OS=Homo sapiens GN=WARS PE=1 SV=2	gi|1025306059|ref|XP_016382668.1| PREDICTED: tryptophan--tRNA ligase, cytoplasmic [Sinocyclocheilus rhinocerous]
CI01000301_00522718_00534208	CI01000301	522153	534466	+	3538	CI01000301_00522718_00534208	-	K04986	PF08016	veNOG04412	P	sp|Q6IVV8|PKD2_DANRE Polycystin-2 OS=Danio rerio GN=pkd2 PE=1 SV=1	gi|1020412126|ref|XP_016124775.1| PREDICTED: polycystin-2-like isoform X1 [Sinocyclocheilus grahami]
CI01000189_01770149_01791970	CI01000189	1770149	1792797	+	3023	CI01000189_01770149_01791970	-	K17608	PF08232;PF00400	veNOG05289	D	sp|A5D7H2|STRN3_BOVIN Striatin-3 OS=Bos taurus GN=STRN3 PE=2 SV=1	gi|1020394434|ref|XP_016123638.1| PREDICTED: striatin-3-like isoform X1 [Sinocyclocheilus grahami] &gt;gi|1020394436|ref|XP_016123646.1| PREDICTED: striatin-3-like isoform X2 [Sinocyclocheilus grahami]
CI01000189_01794806_01800713	CI01000189	1793958	1800713	-	2538	CI01000189_01794806_01800713	-	-	PF00092;PF03815	veNOG00977	WV	sp|P84552|COCH_CAVPO Cochlin OS=Cavia porcellus GN=COCH PE=1 SV=2	gi|966658479|gb|KTF93333.1| hypothetical protein cypCar_00023133 [Cyprinus carpio]
CI01000063_01510130_01526860	CI01000063	1510070	1527772	-	4335	CI01000063_01510130_01526860	-	-	-	veNOG16058	R	sp|Q8IWB9|TEX2_HUMAN Testis-expressed protein 2 OS=Homo sapiens GN=TEX2 PE=1 SV=2	gi|1024994470|ref|XP_016316893.1| PREDICTED: testis-expressed sequence 2 protein-like isoform X1 [Sinocyclocheilus anshuiensis]
CI01000043_02555479_02574821	CI01000043	2555274	2574821	-	1679	CI01000043_02555479_02574821	GO:0003707;GO:0005634;GO:0006355;GO:0043565;GO:0008270;GO:0043401;GO:0003700	K08542	PF00104;PF00105	veNOG09328;KOG4215;veNOG16603	K	sp|P79926|HNF4B_XENLA Hepatocyte nuclear factor 4-beta OS=Xenopus laevis GN=hnf4b PE=2 SV=1	gi|1025053961|ref|XP_016331133.1| PREDICTED: hepatocyte nuclear factor 4-beta-like isoform X2 [Sinocyclocheilus anshuiensis]
CI01063616_00000164_00000625	CI01063616	164	625	+	302	CI01063616_00000164_00000625	-	K06719	PF07686	NOG179285;opiNOG45250;veNOG21075	STR	sp|A2TGX5|CLM8_RAT CMRF35-like molecule 8 OS=Rattus norvegicus GN=Cd300a PE=2 SV=1	gi|1020565886|ref|XP_016112654.1| PREDICTED: CMRF35-like molecule 8 [Sinocyclocheilus grahami]
CI01000024_08495803_08496012	CI01000024	8495803	8497113	+	1311	CI01000024_08495803_08496012	-	-	-	-	-	-	-
CI01000304_16077939_16106746	CI01000304	16077492	16106983	-	6459	CI01000304_16077939_16106746	-	-	PF12874;PF00168;PF13894;PF13912;PF00096	veNOG11978;veNOG00523	KR	sp|P57071|PRD15_HUMAN PR domain zinc finger protein 15 OS=Homo sapiens GN=PRDM15 PE=1 SV=4	gi|1025102490|ref|XP_016345893.1| PREDICTED: PR domain zinc finger protein 15-like [Sinocyclocheilus anshuiensis]
CI01000021_03164405_03179692	CI01000021	3164405	3179949	+	1718	CI01000021_03164405_03179692	-	K09409	PF00250;PF16159	COG5025;veNOG02810	K	sp|Q2LE08|FXP1B_DANRE Forkhead box protein P1-B OS=Danio rerio GN=foxp1b PE=2 SV=1	gi|966646776|gb|KTF81686.1| hypothetical protein cypCar_00025799 [Cyprinus carpio]
CI01000111_02002157_02007031	CI01000111	2001887	2009628	-	4175	CI01000111_02002157_02007031	GO:0005634;GO:0006355;GO:0043565;GO:0060042	-	PF05920	veNOG03250	K	sp|Q66IK1|IRX2_XENTR Iroquois-class homeodomain protein irx-2 OS=Xenopus tropicalis GN=irx2 PE=2 SV=1	gi|57164994|gb|AAW34336.1| Iroquois 2a protein [Danio rerio]
CI01000037_01970633_01973987	CI01000037	1970430	1974070	-	1234	CI01000037_01970633_01973987	GO:0008477;GO:0005829;GO:0006152	-	PF01156	veNOG12186	F	sp|Q6ZJ05|URH1_ORYSJ Probable uridine nucleosidase 1 OS=Oryza sativa subsp. japonica GN=URH1 PE=2 SV=1	gi|1025088125|ref|XP_016341964.1| PREDICTED: inosine-uridine preferring nucleoside hydrolase-like [Sinocyclocheilus anshuiensis]
CI01159814_00000408_00001899	CI01159814	354	1899	-	1546	CI01159814_00000408_00001899	-	K04998	PF08466;PF01007	veNOG17274	P	sp|F1NHE9|KCJ12_CHICK ATP-sensitive inward rectifier potassium channel 12 OS=Gallus gallus GN=KCNJ12 PE=1 SV=1	gi|1025262721|ref|XP_016372338.1| PREDICTED: ATP-sensitive inward rectifier potassium channel 12-like [Sinocyclocheilus rhinocerous]
CI01000066_02011151_02031083	CI01000066	2011151	2031118	+	2440	CI01000066_02011151_02031083	GO:0055117	-	PF07923;PF11882	veNOG04103	S	sp|Q803T2|STRP1_DANRE Striatin-interacting protein 1 homolog OS=Danio rerio GN=strip1 PE=1 SV=1	gi|1024957567|ref|XP_016299720.1| PREDICTED: striatin-interacting protein 1 homolog isoform X1 [Sinocyclocheilus anshuiensis]
CI01000000_01149697_01163047	CI01000000	1149697	1163980	+	3207	CI01000000_01149697_01163047	-	K12482	PF01363;PF02759	veNOG03940	T	sp|Q8BIJ7|RUFY1_MOUSE RUN and FYVE domain-containing protein 1 OS=Mus musculus GN=Rufy1 PE=1 SV=1	gi|1025058849|ref|XP_016332466.1| PREDICTED: RUN and FYVE domain-containing protein 1-like isoform X1 [Sinocyclocheilus anshuiensis]
CI01000299_05818562_05822413	CI01000299	5818406	5823867	-	2123	CI01000299_05818562_05822413	GO:0005681;GO:0005682;GO:0000245;GO:0046540	-	PF02966	veNOG08984	AD	sp|Q8BUH1|TXN4B_MOUSE Thioredoxin-like protein 4B OS=Mus musculus GN=Txnl4b PE=2 SV=2	gi|966708954|gb|KTG41192.1| hypothetical protein cypCar_00020804 [Cyprinus carpio]
CI01000259_00051898_00078365	CI01000259	51451	78853	+	2801	CI01000259_00051898_00078365	-	-	PF04548	opiNOG50830	R	sp|Q8NHV1|GIMA7_HUMAN GTPase IMAP family member 7 OS=Homo sapiens GN=GIMAP7 PE=1 SV=1	gi|1020601381|ref|XP_016117848.1| PREDICTED: GTPase IMAP family member 8-like [Sinocyclocheilus grahami]
CI01000330_04535542_04545022	CI01000330	4534561	4545022	-	2489	CI01000330_04535542_04545022	-	K10337	PF07525;PF12796	veNOG05567	R	sp|Q8HXA6|ASB15_BOVIN Ankyrin repeat and SOCS box protein 15 OS=Bos taurus GN=ASB15 PE=2 SV=2	gi|1020406313|ref|XP_016117573.1| PREDICTED: ankyrin repeat and SOCS box protein 15-like [Sinocyclocheilus grahami]
CI01095315_00000223_00001242	CI01095315	223	1298	+	581	CI01095315_00000223_00001242	-	-	-	opiNOG71235;opiNOG79871;meNOG42429;chorNOG32337	SR	-	gi|688601654|ref|XP_005160504.2| PREDICTED: uncharacterized protein LOC101887144 [Danio rerio]
CI01051595_00001528_00002387	CI01051595	1528	2410	+	490	CI01051595_00001528_00002387	-	-	-	-	-	-	-
CI01024522_00000004_00000833	CI01024522	4	833	-	830	CI01024522_00000004_00000833	GO:0005509;GO:0007156;GO:0016021;GO:0005886	K16495	PF00028	veNOG00220	S	sp|Q5DRB0|PCDGD_PANTR Protocadherin gamma-B1 OS=Pan troglodytes GN=PCDHGB1 PE=3 SV=1	gi|992171562|ref|XP_015463183.1| PREDICTED: protocadherin gamma-B1-like [Astyanax mexicanus]
CI01000299_06310939_06311125	CI01000299	6310939	6311229	-	291	CI01000299_06310939_06311125	-	-	-	opiNOG23548	R	-	gi|966712561|gb|KTG44799.1| hypothetical protein cypCar_00032268 [Cyprinus carpio]
CI01000158_00157484_00158482	CI01000158	157424	158612	+	1189	CI01000158_00157484_00158482	-	K05051	PF00001	veNOG21948	T	sp|Q5QNP2|TA13C_DANRE Trace amine-associated receptor 13c OS=Danio rerio GN=taar13c PE=1 SV=1	gi|688575441|ref|XP_009303911.1| PREDICTED: trace amine-associated receptor 13c-like [Danio rerio]
CI01000071_02968380_02973158	CI01000071	2968338	2973158	-	2214	CI01000071_02968380_02973158	GO:0016021;GO:0008270;GO:0016874	K16273	PF13639	veNOG08364	O	sp|A5WWA0|ZNRF3_DANRE E3 ubiquitin-protein ligase znrf3 OS=Danio rerio GN=znrf3 PE=1 SV=2	gi|1020523331|ref|XP_016101160.1| PREDICTED: E3 ubiquitin-protein ligase ZNRF3-like [Sinocyclocheilus grahami]
CI01000008_02374861_02379429	CI01000008	2374779	2379631	-	1076	CI01000008_02374861_02379429	GO:0016310;GO:0005524;GO:0019206;GO:0006139	K00893	PF01712	veNOG02967	F	sp|P43346|DCK_MOUSE Deoxycytidine kinase OS=Mus musculus GN=Dck PE=1 SV=1	gi|1025311816|ref|XP_016384223.1| PREDICTED: deoxycytidine kinase-like [Sinocyclocheilus rhinocerous]
CI01000304_17538160_17540583	CI01000304	17538160	17540583	-	196	CI01000304_17538160_17540583	GO:0070062;GO:0005622	-	-	veNOG21313	R	sp|Q2TA46|UBL3_BOVIN Ubiquitin-like protein 3 OS=Bos taurus GN=UBL3 PE=3 SV=1	gi|61098226|ref|NP_001012847.1| ubiquitin-like protein 3 [Gallus gallus] &gt;gi|224043262|ref|XP_002194356.1| PREDICTED: ubiquitin-like protein 3 [Taeniopygia guttata] &gt;gi|524980079|ref|XP_005038089.1| PREDICTED: ubiquitin-like protein 3 [Ficedula albicollis] &gt;gi|527263215|ref|XP_005149838.1| PREDICTED: ubiquitin-like protein 3 [Melopsittacus undulatus] &gt;gi|530585842|ref|XP_005286696.1| …
CI01000043_07418072_07421953	CI01000043	7417406	7423890	-	3392	CI01000043_07418072_07421953	-	K09217	PF00096	meNOG06501;veNOG15604	K	sp|P31508|ESCA_APIME Escargot/snail protein homolog (Fragment) OS=Apis mellifera PE=3 SV=1	gi|1025365588|ref|XP_016396346.1| PREDICTED: zinc finger protein SNAI2-like isoform X1 [Sinocyclocheilus rhinocerous] &gt;gi|1025365592|ref|XP_016396347.1| PREDICTED: zinc finger protein SNAI2-like isoform X2 [Sinocyclocheilus rhinocerous] &gt;gi|1025365596|ref|XP_016396349.1| PREDICTED: zinc finger protein SNAI2-like isoform X3 [Sinocyclocheilus rhinocerous]
CI01000325_10200118_10220665	CI01000325	10199979	10221251	-	3059	CI01000325_10200118_10220665	GO:0016021;GO:0055114;GO:0016491	-	PF03435;PF15281	veNOG10542	C	sp|Q8R127|SCPDL_MOUSE Saccharopine dehydrogenase-like oxidoreductase OS=Mus musculus GN=Sccpdh PE=1 SV=1	gi|1025154441|ref|XP_016354814.1| PREDICTED: saccharopine dehydrogenase-like oxidoreductase isoform X1 [Sinocyclocheilus anshuiensis]
CI01000004_10271350_10272027	CI01000004	10271198	10272206	-	1009	CI01000004_10271350_10272027	-	K19941	PF00078	veNOG14888	R	sp|O00370|LORF2_HUMAN LINE-1 retrotransposable element ORF2 protein OS=Homo sapiens PE=1 SV=1	gi|808857515|gb|KKF10076.1| LINE-1 reverse transcriptase [Larimichthys crocea]
CI01000012_08376626_08388293	CI01000012	8376618	8388293	-	2263	CI01000012_08376626_08388293	-	K08268	PF00989;PF11413;PF08447	opiNOG13856;veNOG02228	K	sp|Q98SW2|HIF1A_ONCMY Hypoxia-inducible factor 1-alpha OS=Oncorhynchus mykiss GN=hif1a PE=2 SV=1	gi|1025225476|ref|XP_016367617.1| PREDICTED: hypoxia-inducible factor 1-alpha-like [Sinocyclocheilus rhinocerous]
CI01000026_06750164_06761882	CI01000026	6749523	6762593	-	2951	CI01000026_06750164_06761882	-	K12302	PF07690	veNOG02841	P	sp|Q5W8I8|VGL2A_DANRE Vesicular glutamate transporter 2.1 OS=Danio rerio GN=slc17a6b PE=2 SV=2	gi|1024976799|ref|XP_016309909.1| PREDICTED: vesicular glutamate transporter 2.1 [Sinocyclocheilus anshuiensis]
CI01000340_14183801_14186441	CI01000340	14183494	14186441	-	1031	CI01000340_14183801_14186441	-	K02582	PF00243	veNOG07048	T	sp|Q6YBR5|NGF_DANRE Nerve growth factor OS=Danio rerio GN=ngf PE=2 SV=1	gi|1025245593|ref|XP_016367724.1| PREDICTED: nerve growth factor-like isoform X1 [Sinocyclocheilus rhinocerous]
CI01000325_08735460_08747314	CI01000325	8735460	8747705	+	2749	CI01000325_08735460_08747314	GO:0042552;GO:0001889;GO:0016021;GO:0030968	K09540	PF02889;PF00226	veNOG00758	U	sp|Q8VHE0|SEC63_MOUSE Translocation protein SEC63 homolog OS=Mus musculus GN=Sec63 PE=1 SV=4	gi|1025338742|ref|XP_016391531.1| PREDICTED: translocation protein SEC63 homolog [Sinocyclocheilus rhinocerous]
CI01000082_01164665_01166814	CI01000082	1164474	1166814	-	560	CI01000082_01164665_01166814	-	K07200	-	-	-	-	gi|966715120|gb|KTG47358.1| hypothetical protein cypCar_00043173 [Cyprinus carpio]
CI01000353_00945420_00945976	CI01000353	945420	945976	-	489	CI01000353_00945420_00945976	-	-	-	opiNOG37405;veNOG18029;opiNOG59905;NOG159345;opiNOG04272	SR	-	gi|918312336|gb|KOF82557.1| hypothetical protein OCBIM_22025147mg [Octopus bimaculoides]
CI01000004_03177552_03184142	CI01000004	3177552	3185057	+	1440	CI01000004_03177552_03184142	GO:0005634;GO:0000978;GO:0048936;GO:0001077	-	PF04503	veNOG03588	L	sp|Q9BWW4|SSBP3_HUMAN Single-stranded DNA-binding protein 3 OS=Homo sapiens GN=SSBP3 PE=1 SV=1	gi|966699990|gb|KTG32231.1| hypothetical protein cypCar_00009737 [Cyprinus carpio]
CI01000046_04594068_04600391	CI01000046	4593711	4600988	+	2781	CI01000046_04594068_04600391	-	K09516	PF01593	veNOG03746	H	sp|Q5BLE8|RETST_DANRE Putative all-trans-retinol 13,14-reductase OS=Danio rerio GN=retsat PE=2 SV=1	gi|1025307601|ref|XP_016383092.1| PREDICTED: putative all-trans-retinol 13,14-reductase [Sinocyclocheilus rhinocerous]
CI01078151_00003401_00004785	CI01078151	2614	4785	-	1156	CI01078151_00003401_00004785	GO:0000813;GO:0043328;GO:0032403	K12184	PF03997	veNOG04500	U	sp|B5DEN9|VPS28_RAT Vacuolar protein sorting-associated protein 28 homolog OS=Rattus norvegicus GN=Vps28 PE=2 SV=1	gi|41053585|ref|NP_956884.1| vacuolar protein sorting-associated protein 28 homolog [Danio rerio] &gt;gi|688600887|ref|XP_009292726.1| PREDICTED: vacuolar protein sorting-associated protein 28 homolog isoform X1 [Danio rerio] &gt;gi|1020463756|ref|XP_016136748.1| PREDICTED: vacuolar protein sorting-associated protein 28 homolog isoform X1 [Sinocyclocheilus grahami] &gt;gi|1020463758|ref|XP_016136…
CI01000205_00580276_00582516	CI01000205	580276	582624	+	693	CI01000205_00580276_00582516	-	-	PF13499	veNOG12320;veNOG27215	R	-	gi|1025312091|ref|XP_016384297.1| PREDICTED: uncharacterized protein LOC107720968 [Sinocyclocheilus rhinocerous]
CI01000646_00002694_00004668	CI01000646	2652	4668	-	605	CI01000646_00002694_00004668	-	-	-	-	-	-	-
CI01000057_01261251_01262315	CI01000057	1260686	1262315	-	1543	CI01000057_01261251_01262315	-	-	PF13359	veNOG28976;opiNOG24114;veNOG19107;opiNOG33733	L	sp|B0BN95|HARB1_RAT Putative nuclease HARBI1 OS=Rattus norvegicus GN=Harbi1 PE=2 SV=1	gi|1025330213|ref|XP_016389242.1| PREDICTED: putative nuclease HARBI1 [Sinocyclocheilus rhinocerous]
CI01139540_00000082_00000472	CI01139540	82	472	+	391	CI01139540_00000082_00000472	-	-	-	-	-	-	gi|1025262689|ref|XP_016372329.1| PREDICTED: 6-phosphofructo-2-kinase/fructose-2,6-bisphosphatase 2-like [Sinocyclocheilus rhinocerous]
CI01000046_02335530_02348525	CI01000046	2333974	2348945	+	2633	CI01000046_02335530_02348525	-	-	-	-	-	-	-
CI01000001_05902661_05905496	CI01000001	5902370	5905786	+	1250	CI01000001_05902661_05905496	-	K04437	PF00307	veNOG05042;veNOG28736	Z	sp|P21333|FLNA_HUMAN Filamin-A OS=Homo sapiens GN=FLNA PE=1 SV=4	gi|1020562543|ref|XP_016111972.1| PREDICTED: filamin-A-like isoform X1 [Sinocyclocheilus grahami]
CI01000133_00782239_00787526	CI01000133	781939	788428	-	2003	CI01000133_00782239_00787526	-	-	-	-	-	-	-
CI01000063_04807641_04810737	CI01000063	4807294	4811188	+	2034	CI01000063_04807641_04810737	GO:0051965;GO:0046872;GO:0007155;GO:0007269;GO:0016021;GO:0042734;GO:0090129;GO:0002040	K07377	PF02210	veNOG05538	T	sp|A1XQX0|NR1AA_DANRE Neurexin-1a OS=Danio rerio GN=nrxn1a PE=2 SV=1	gi|688579851|ref|XP_009304923.1| PREDICTED: neurexin 1a isoform X8 [Danio rerio]
CI01000012_12269600_12269899	CI01000012	12269358	12269994	-	637	CI01000012_12269600_12269899	-	-	-	-	-	-	-
CI01000026_07900733_07907266	CI01000026	7900733	7908808	+	5817	CI01000026_07900733_07907266	-	-	PF02257	veNOG10665	K	sp|Q2KHR2|RFX7_HUMAN DNA-binding protein RFX7 OS=Homo sapiens GN=RFX7 PE=1 SV=1	gi|1020503642|ref|XP_016090691.1| PREDICTED: DNA-binding protein RFX7-like isoform X1 [Sinocyclocheilus grahami] &gt;gi|1020503644|ref|XP_016090692.1| PREDICTED: DNA-binding protein RFX7-like isoform X2 [Sinocyclocheilus grahami]
CI01000552_00000040_00008330	CI01000552	33	8330	-	815	CI01000552_00000040_00008330	-	-	PF13516	veNOG06420	R	sp|P10775|RINI_PIG Ribonuclease inhibitor OS=Sus scrofa GN=RNH1 PE=1 SV=1	gi|1024981578|ref|XP_016312460.1| PREDICTED: ribonuclease inhibitor-like [Sinocyclocheilus anshuiensis]
CI01000146_01956435_01961440	CI01000146	1956381	1961501	+	1327	CI01000146_01956435_01961440	-	K01787	PF07221	veNOG11331	G	sp|P51606|RENBP_HUMAN N-acylglucosamine 2-epimerase OS=Homo sapiens GN=RENBP PE=1 SV=2	gi|1020498351|ref|XP_016087867.1| PREDICTED: N-acylglucosamine 2-epimerase [Sinocyclocheilus grahami]
CI01000068_00093823_00101443	CI01000068	92676	101959	-	3280	CI01000068_00093823_00101443	-	K14207	PF01490	veNOG07368	E	sp|Q5SPB1|S38A2_DANRE Sodium-coupled neutral amino acid transporter 2 OS=Danio rerio GN=slc38a2 PE=3 SV=1	gi|966652154|gb|KTF87056.1| hypothetical protein cypCar_00038766 [Cyprinus carpio]
CI01000026_04891501_04898456	CI01000026	4891501	4899035	+	1914	CI01000026_04891501_04898456	-	K12804	PF00611;PF14604	KOG2398;veNOG09035	ZD	sp|P97814|PPIP1_MOUSE Proline-serine-threonine phosphatase-interacting protein 1 OS=Mus musculus GN=Pstpip1 PE=1 SV=1	gi|1025407286|ref|XP_016409619.1| PREDICTED: proline-serine-threonine phosphatase-interacting protein 1-like [Sinocyclocheilus rhinocerous]
CI01000339_03731826_03751060	CI01000339	3731826	3751171	+	1087	CI01000339_03731826_03751060	-	-	PF05742	veNOG07198	S	sp|Q6ICL3|TNG2_HUMAN Transport and Golgi organization protein 2 homolog OS=Homo sapiens GN=TANGO2 PE=1 SV=1	gi|57524602|ref|NP_001003781.1| transport and Golgi organization protein 2 homolog [Danio rerio] &gt;gi|50926009|gb|AAH79504.1| Zgc:100952 [Danio rerio]
CI01000133_02203009_02203420	CI01000133	2203009	2203789	+	613	CI01000133_02203009_02203420	-	-	-	veNOG01607	T	sp|Q9D733|GP2_MOUSE Pancreatic secretory granule membrane major glycoprotein GP2 OS=Mus musculus GN=Gp2 PE=1 SV=3	gi|966638598|gb|KTF73702.1| hypothetical protein cypCar_00040311 [Cyprinus carpio]
CI01000092_02739990_02745224	CI01000092	2739990	2745247	+	800	CI01000092_02739990_02745224	-	K10370	PF09004;PF00078	KOG1075;veNOG16886;opiNOG75341;veNOG28842	R	-	gi|765114236|ref|XP_011484168.1| PREDICTED: xin actin-binding repeat-containing protein 2-like [Oryzias latipes]
CI01000261_00019631_00021779	CI01000261	19577	23164	-	2099	CI01000261_00019631_00021779	-	-	-	COG2801;NOG157113;opiNOG47565;opiNOG38608	SRL	-	gi|908466169|ref|XP_013120751.1| PREDICTED: uncharacterized protein LOC106096739, partial [Oreochromis niloticus]
CI01000029_04076167_04079831	CI01000029	4075796	4079964	+	1317	CI01000029_04076167_04079831	GO:0007193;GO:0004016;GO:0007189;GO:0005886;GO:0006171;GO:0019933	K08048	PF00645;PF00211	veNOG12050	C	sp|P97490|ADCY8_MOUSE Adenylate cyclase type 8 OS=Mus musculus GN=Adcy8 PE=1 SV=2	gi|1020491019|ref|XP_016151294.1| PREDICTED: adenylate cyclase type 8-like [Sinocyclocheilus grahami]
CI01000009_03292206_03295043	CI01000009	3292206	3295043	-	398	CI01000009_03292206_03295043	-	-	PF11628	fiNOG20231	R	-	gi|1020477490|ref|XP_016144079.1| PREDICTED: T-cell surface glycoprotein CD3 zeta chain-like [Sinocyclocheilus grahami]
CI01000004_01163187_01164466	CI01000004	1162943	1164466	-	669	CI01000004_01163187_01164466	-	-	-	-	-	-	gi|1024958589|ref|XP_016300266.1| PREDICTED: uncharacterized protein LOC107656829 [Sinocyclocheilus anshuiensis]
CI01000186_00402892_00406010	CI01000186	402892	406133	+	899	CI01000186_00402892_00406010	GO:0016814;GO:0001947;GO:0043697;GO:0005515;GO:0008270;GO:0060538;GO:0070654;GO:0043388	K18772	PF08210	veNOG09105	A	sp|Q9Y235|ABEC2_HUMAN C-&gt;U-editing enzyme APOBEC-2 OS=Homo sapiens GN=APOBEC2 PE=1 SV=1	gi|61651784|ref|NP_001013332.1| apolipoprotein B mRNA editing enzyme, catalytic polypeptide-like 2a [Danio rerio] &gt;gi|60416179|gb|AAH90758.1| Zgc:110762 [Danio rerio] &gt;gi|182889450|gb|AAI65110.1| Zgc:110762 protein [Danio rerio] &gt;gi|241182406|gb|ACS66877.1| apolipoprotein B-editing catalytic subunit 2a [Danio rerio]
CI01112814_00000097_00000416	CI01112814	97	545	+	449	CI01112814_00000097_00000416	GO:0050853;GO:0072562;GO:0006911;GO:0009897;GO:0006910;GO:0050871;GO:0042742;GO:0042571;GO:0006958;GO:0034987;GO:0003823;GO:0045087	K04257	PF07686	veNOG30238;NOG123834	SR	sp|P01767|HV353_HUMAN Immunoglobulin heavy variable 3-53 OS=Homo sapiens GN=IGHV3-53 PE=1 SV=2	gi|966640627|gb|KTF75541.1| hypothetical protein cypCar_00031979, partial [Cyprinus carpio]
CI01000030_10919162_10925437	CI01000030	10919046	10925437	-	782	CI01000030_10919162_10925437	-	-	PF07686	opiNOG23453	R	-	gi|1025413598|ref|XP_016411331.1| PREDICTED: uncharacterized protein LOC107742803 [Sinocyclocheilus rhinocerous]
CI01000180_01875198_01891714	CI01000180	1874234	1891993	+	2437	CI01000180_01875198_01891714	-	-	-	-	-	-	-
CI01000034_01684215_01687260	CI01000034	1684177	1687260	-	860	CI01000034_01684215_01687260	GO:0048920;GO:0005634;GO:0008283;GO:0006355;GO:0043565;GO:0003700	K09308	PF00046	veNOG03650	K	sp|Q8AWZ0|HXB8A_DANRE Homeobox protein Hox-B8a OS=Danio rerio GN=hoxb8a PE=2 SV=1	gi|528473781|ref|XP_005171620.1| PREDICTED: homeobox protein Hox-B8a isoform X1 [Danio rerio]
CI01000115_02173230_02203291	CI01000115	2172741	2203291	-	2691	CI01000115_02173230_02203291	-	K19944	PF00566	opiNOG38087;opiNOG03644	RU	sp|Q8C9V1|TB10C_MOUSE Carabin OS=Mus musculus GN=Tbc1d10c PE=1 SV=1	gi|1025077910|ref|XP_016339185.1| PREDICTED: TBC1 domain family member 10B-like [Sinocyclocheilus anshuiensis]
CI01000016_05124385_05128589	CI01000016	5124259	5128975	-	1877	CI01000016_05124385_05128589	-	-	-	veNOG34127;opiNOG00300	SU	-	gi|966703823|gb|KTG36064.1| hypothetical protein cypCar_00023158 [Cyprinus carpio]
CI01000166_00488605_00515015	CI01000166	487024	515053	-	2732	CI01000166_00488605_00515015	-	-	-	-	-	-	-
CI01000051_00809947_00817933	CI01000051	809947	817933	-	813	CI01000051_00809947_00817933	GO:0051260	-	PF02214	veNOG00999	R	sp|Q2HJ48|KCTD1_BOVIN BTB/POZ domain-containing protein KCTD1 OS=Bos taurus GN=KCTD1 PE=2 SV=1	gi|1025138057|ref|XP_016415554.1| PREDICTED: uncharacterized protein LOC107746021 [Sinocyclocheilus rhinocerous]
CI01000180_01560354_01568670	CI01000180	1560091	1568772	+	1016	CI01000180_01560354_01568670	-	K06509	PF00335	veNOG00575	R	sp|O70352|CD82_RAT CD82 antigen OS=Rattus norvegicus GN=Cd82 PE=1 SV=1	gi|966656404|gb|KTF91258.1| hypothetical protein cypCar_00003492, partial [Cyprinus carpio]
CI01000310_04084287_04085402	CI01000310	4084287	4085591	+	1305	CI01000310_04084287_04085402	-	K04167	PF00001	veNOG02336;veNOG30026;euNOG38241	TR	sp|Q9UNW8|GP132_HUMAN Probable G-protein coupled receptor 132 OS=Homo sapiens GN=GPR132 PE=1 SV=1	gi|1025356566|ref|XP_016390926.1| PREDICTED: type-1A angiotensin II receptor-like [Sinocyclocheilus rhinocerous]
CI01000319_02433910_02434278	CI01000319	2433724	2434348	-	625	CI01000319_02433910_02434278	-	K17520	PF00059	veNOG13300	TV	sp|P05452|TETN_HUMAN Tetranectin OS=Homo sapiens GN=CLEC3B PE=1 SV=3	gi|966708104|gb|KTG40342.1| hypothetical protein cypCar_00018562 [Cyprinus carpio]
CI01000300_06586768_06592290	CI01000300	6586655	6595168	+	4083	CI01000300_06586768_06592290	-	-	PF00153	opiNOG01265;veNOG09573	C	sp|Q5HZI9|S2551_MOUSE Solute carrier family 25 member 51 OS=Mus musculus GN=Slc25a51 PE=1 SV=1	gi|1025145518|ref|XP_016415588.1| PREDICTED: solute carrier family 25 member 51-like [Sinocyclocheilus rhinocerous]
CI01000353_00602357_00602647	CI01000353	602122	603104	-	983	CI01000353_00602357_00602647	-	-	-	-	-	-	-
CI01000034_02166509_02170478	CI01000034	2166001	2170478	-	1611	CI01000034_02166509_02170478	GO:0004860;GO:0016021;GO:0046426;GO:0019221;GO:0005737	-	PF13855;PF00560	veNOG09514	R	sp|A8WHP9|LRRC3_DANRE Leucine-rich repeat-containing protein 3 OS=Danio rerio GN=lrrc3 PE=2 SV=1	gi|1024972916|ref|XP_016307947.1| PREDICTED: slit homolog 1 protein-like [Sinocyclocheilus anshuiensis]
CI01000000_11318462_11334893	CI01000000	11317711	11335314	-	2228	CI01000000_11318462_11334893	-	-	-	-	-	-	-
CI01000063_06384263_06390553	CI01000063	6384109	6390590	+	1268	CI01000063_06384263_06390553	GO:0005070;GO:0002757;GO:0005886;GO:0005737	K17699	PF00169	veNOG11125	T	sp|Q1KKW7|SKAP1_TAKRU Src kinase-associated phosphoprotein 1 OS=Takifugu rubripes GN=skap1 PE=3 SV=1	gi|1020502693|ref|XP_016090189.1| PREDICTED: src kinase-associated phosphoprotein 1 [Sinocyclocheilus grahami]
CI01000034_01637348_01637904	CI01000034	1636611	1638009	+	1298	CI01000034_01637348_01637904	-	-	-	-	-	-	-
CI01000193_00548118_00548755	CI01000193	548118	548904	+	787	CI01000193_00548118_00548755	-	-	-	-	-	-	gi|1025277663|ref|XP_016376398.1| PREDICTED: protein-glutamine gamma-glutamyltransferase K-like [Sinocyclocheilus rhinocerous]
CI01000060_00591678_00605664	CI01000060	591662	607029	-	2389	CI01000060_00591678_00605664	-	-	-	veNOG02052;opiNOG74736	WRV	sp|Q61581|IBP7_MOUSE Insulin-like growth factor-binding protein 7 OS=Mus musculus GN=Igfbp7 PE=1 SV=3	gi|1020559944|ref|XP_016111458.1| PREDICTED: cysteine-rich motor neuron 1 protein-like [Sinocyclocheilus grahami]
CI01000041_00221781_00224920	CI01000041	220873	226733	-	3654	CI01000041_00221781_00224920	-	K16452	PF14916	veNOG21053	S	-	gi|1025141662|ref|XP_016353555.1| PREDICTED: coiled-coil domain-containing protein 92-like [Sinocyclocheilus anshuiensis]
CI01057377_00000865_00001438	CI01057377	844	1438	-	370	CI01057377_00000865_00001438	GO:0003723;GO:0006412;GO:0003735;GO:0015935;GO:0043009	K02958	PF00203	veNOG04996	J	sp|P20342|RS15_XENLA 40S ribosomal protein S15 OS=Xenopus laevis GN=rps15 PE=2 SV=3	gi|556990221|ref|XP_005999922.1| PREDICTED: 40S ribosomal protein S15 [Latimeria chalumnae]
CI01056156_00002905_00004487	CI01056156	2559	5079	+	1232	CI01056156_00002905_00004487	-	-	-	-	-	-	-
CI01000300_01387744_01388660	CI01000300	1387744	1389238	-	1073	CI01000300_01387744_01388660	-	K03903	PF08702	veNOG09195	R	sp|P02672|FIBA_BOVIN Fibrinogen alpha chain OS=Bos taurus GN=FGA PE=1 SV=5	gi|1025107555|ref|XP_016347278.1| PREDICTED: fibrinogen alpha chain-like [Sinocyclocheilus anshuiensis]
CI01000054_06283619_06286512	CI01000054	6283319	6286676	-	1010	CI01000054_06283619_06286512	-	-	-	-	-	-	-
CI01000021_01332646_01333910	CI01000021	1331665	1333951	+	1337	CI01000021_01332646_01333910	-	-	PF14886	veNOG20641;opiNOG46590	SR	-	gi|966643066|gb|KTF77978.1| hypothetical protein cypCar_00042453 [Cyprinus carpio]
CI01000087_02252395_02256912	CI01000087	2252297	2256912	-	1381	CI01000087_02252395_02256912	-	-	PF07686;PF07679	-	-	-	gi|1020599231|ref|XP_016117711.1| PREDICTED: uncharacterized protein LOC107575914 isoform X1 [Sinocyclocheilus grahami]
CI01000002_01141510_01144174	CI01000002	1141415	1144174	-	578	CI01000002_01141510_01144174	-	-	PF13649	veNOG14701	R	sp|P96576|YDAC_BACSU Uncharacterized methyltransferase YdaC OS=Bacillus subtilis (strain 168) GN=ydaC PE=3 SV=1	gi|1025138629|ref|XP_016353003.1| PREDICTED: uncharacterized methyltransferase YdaC-like [Sinocyclocheilus anshuiensis]
CI01000319_02698372_02699395	CI01000319	2698138	2699479	-	1161	CI01000319_02698372_02699395	-	K15049	PF01223	veNOG29555;veNOG29220	F	sp|O94919|ENDD1_HUMAN Endonuclease domain-containing 1 protein OS=Homo sapiens GN=ENDOD1 PE=1 SV=2	gi|1025110369|ref|XP_016348042.1| PREDICTED: endonuclease domain-containing 1 protein-like [Sinocyclocheilus anshuiensis]
CI01000306_05732360_05733779	CI01000306	5731283	5735848	-	3488	CI01000306_05732360_05733779	-	-	-	veNOG05029	R	-	gi|688577611|ref|XP_009304393.1| PREDICTED: nance-Horan syndrome protein isoform X1 [Danio rerio]
CI01078985_00000257_00000430	CI01078985	257	430	-	174	CI01078985_00000257_00000430	-	-	-	euNOG26860;KOG4308;opiNOG28540	SR	-	gi|1025396468|ref|XP_016406709.1| PREDICTED: ribonuclease inhibitor-like, partial [Sinocyclocheilus rhinocerous]
CI01000026_01081297_01082783	CI01000026	1081297	1082792	+	708	CI01000026_01081297_01082783	-	-	PF05825	veNOG19507	S	sp|Q1L6U9|MSMP_HUMAN Prostate-associated microseminoprotein OS=Homo sapiens GN=MSMP PE=1 SV=1	gi|966710485|gb|KTG42723.1| hypothetical protein cypCar_00005286 [Cyprinus carpio]
CI01000029_08237701_08245368	CI01000029	8236917	8245368	-	2128	CI01000029_08237701_08245368	-	K00801	PF00494	veNOG06389	I	sp|P37268|FDFT_HUMAN Squalene synthase OS=Homo sapiens GN=FDFT1 PE=1 SV=1	gi|1024969984|ref|XP_016306363.1| PREDICTED: squalene synthase-like isoform X1 [Sinocyclocheilus anshuiensis]
CI01000004_07868939_07899539	CI01000004	7868620	7900206	+	3365	CI01000004_07868939_07899539	GO:0046935;GO:0008286;GO:0016301;GO:0005942;GO:0043551;GO:0046854	K02649	PF00017;PF00620;PF16454	veNOG05063	T	sp|Q63788|P85B_RAT Phosphatidylinositol 3-kinase regulatory subunit beta OS=Rattus norvegicus GN=Pik3r2 PE=2 SV=1	gi|1025086925|ref|XP_016341638.1| PREDICTED: phosphatidylinositol 3-kinase regulatory subunit gamma-like isoform X1 [Sinocyclocheilus anshuiensis] &gt;gi|1025086929|ref|XP_016341639.1| PREDICTED: phosphatidylinositol 3-kinase regulatory subunit gamma-like isoform X1 [Sinocyclocheilus anshuiensis]
CI01000065_00563411_00579174	CI01000065	562848	580083	-	2285	CI01000065_00563411_00579174	GO:0043209;GO:0005886;GO:0019911	K17269	PF01669	veNOG12193;veNOG34254	S	sp|P02686|MBP_HUMAN Myelin basic protein OS=Homo sapiens GN=MBP PE=1 SV=3	gi|966657292|gb|KTF92146.1| hypothetical protein cypCar_00023096 [Cyprinus carpio]
CI01000194_00095608_00096165	CI01000194	95071	96317	-	1247	CI01000194_00095608_00096165	-	-	-	opiNOG36045;opiNOG01931;veNOG24197	SR	-	gi|1020510172|ref|XP_016094176.1| PREDICTED: uncharacterized protein LOC107555784 [Sinocyclocheilus grahami]
CI01000069_04009856_04015526	CI01000069	4009856	4015627	+	1101	CI01000069_04009856_04015526	-	K13175	PF00400	veNOG12888	R	sp|Q5XJS5|THOC6_DANRE THO complex subunit 6 homolog OS=Danio rerio GN=thoc6 PE=2 SV=1	gi|1025092747|ref|XP_016343236.1| PREDICTED: THO complex subunit 6 homolog isoform X1 [Sinocyclocheilus anshuiensis]
CI01000260_00057732_00068096	CI01000260	56196	70042	-	4013	CI01000260_00057732_00068096	-	K12800	PF02758	euNOG00377;veNOG06420	R	-	gi|966658193|gb|KTF93047.1| hypothetical protein cypCar_00032115 [Cyprinus carpio]
CI01000028_05774783_05776369	CI01000028	5774676	5776685	+	750	CI01000028_05774783_05776369	GO:0030532;GO:0008380;GO:0019013	K11096	PF01423	veNOG21183	A	sp|Q3SZF8|SMD2_BOVIN Small nuclear ribonucleoprotein Sm D2 OS=Bos taurus GN=SNRPD2 PE=3 SV=1	gi|348508217|ref|XP_003441651.1| PREDICTED: small nuclear ribonucleoprotein Sm D2 [Oreochromis niloticus] &gt;gi|498952848|ref|XP_004544031.1| PREDICTED: small nuclear ribonucleoprotein Sm D2 [Maylandia zebra] &gt;gi|548335825|ref|XP_005720675.1| PREDICTED: small nuclear ribonucleoprotein Sm D2 [Pundamilia nyererei] &gt;gi|551513666|ref|XP_005808345.1| PREDICTED: small nuclear ribonucleoprotein S…
CI01000082_03226861_03235247	CI01000082	3226751	3235640	+	1865	CI01000082_03226861_03235247	GO:0005198;GO:0005882	K07606	PF04732;PF00038	veNOG06217	Z	sp|Q92155|VIME_CYPCA Vimentin OS=Cyprinus carpio GN=vim PE=2 SV=1	gi|1020401418|ref|XP_016093143.1| PREDICTED: vimentin [Sinocyclocheilus grahami]
CI01000304_08904762_08909795	CI01000304	8904478	8910490	-	2071	CI01000304_08904762_08909795	GO:0050794;GO:0044699	K09851	PF16517;PF00788	veNOG00910;opiNOG00346	T	sp|Q3B7D5|RASF2_RAT Ras association domain-containing protein 2 OS=Rattus norvegicus GN=Rassf2 PE=2 SV=1	gi|966671084|gb|KTG04465.1| hypothetical protein cypCar_00010716 [Cyprinus carpio]
CI01000189_03573515_03603610	CI01000189	3572191	3603804	+	6474	CI01000189_03573515_03603610	-	K13709	PF00071;PF00620;PF16512;PF01846	veNOG02075	T	sp|Q13017|RHG05_HUMAN Rho GTPase-activating protein 5 OS=Homo sapiens GN=ARHGAP5 PE=1 SV=2	gi|1025379589|ref|XP_016400116.1| PREDICTED: rho GTPase-activating protein 5-like [Sinocyclocheilus rhinocerous]
CI01000211_00414185_00418208	CI01000211	414185	418517	+	1374	CI01000211_00414185_00418208	GO:0005634;GO:0003684;GO:0043161;GO:0006289	K10839	PF09280;PF00627;PF00240	veNOG07340	L	sp|P54727|RD23B_HUMAN UV excision repair protein RAD23 homolog B OS=Homo sapiens GN=RAD23B PE=1 SV=1	gi|966702792|gb|KTG35033.1| hypothetical protein cypCar_00047177 [Cyprinus carpio]
CI01000082_04374470_04376138	CI01000082	4374337	4378723	-	3426	CI01000082_04374470_04376138	-	-	-	veNOG08423	K	-	gi|1024975163|ref|XP_016309047.1| PREDICTED: uncharacterized protein LOC107663353 [Sinocyclocheilus anshuiensis]
CI01000417_00081744_00090858	CI01000417	81174	90935	-	1544	CI01000417_00081744_00090858	GO:0016020	K06096	PF00635	veNOG07493	U	sp|Q0VCY1|VAPA_BOVIN Vesicle-associated membrane protein-associated protein A OS=Bos taurus GN=VAPA PE=2 SV=1	gi|972986191|ref|XP_015209178.1| PREDICTED: vesicle-associated membrane protein-associated protein A isoform X1 [Lepisosteus oculatus]
CI01163287_00001955_00002874	CI01163287	1955	3160	+	453	CI01163287_00001955_00002874	-	-	-	-	-	-	-
CI01000034_05869702_05882541	CI01000034	5869702	5882658	+	3435	CI01000034_05869702_05882541	-	K02327	PF03104;PF00136;PF14260	veNOG11691	L	sp|P97283|DPOD1_MESAU DNA polymerase delta catalytic subunit OS=Mesocricetus auratus GN=POLD1 PE=2 SV=1	gi|966659282|gb|KTF94136.1| hypothetical protein cypCar_00025603 [Cyprinus carpio]
CI01000012_02884547_02903687	CI01000012	2884547	2903687	+	930	CI01000012_02884547_02903687	-	K02222	PF01759;PF01392	veNOG11613	T	sp|Q5T4F7|SFRP5_HUMAN Secreted frizzled-related protein 5 OS=Homo sapiens GN=SFRP5 PE=2 SV=3	gi|1025154885|ref|XP_016417260.1| PREDICTED: secreted frizzled-related protein 5-like [Sinocyclocheilus rhinocerous]
CI01000187_00282481_00287006	CI01000187	282416	287006	+	752	CI01000187_00282481_00287006	-	K16584	-	veNOG06829	Z	sp|Q8BHX1|HAUS1_MOUSE HAUS augmin-like complex subunit 1 OS=Mus musculus GN=Haus1 PE=1 SV=2	gi|1025362900|ref|XP_016404090.1| PREDICTED: HAUS augmin-like complex subunit 1 [Sinocyclocheilus rhinocerous]
CI01000319_00280189_00290013	CI01000319	280077	290598	+	1528	CI01000319_00280189_00290013	-	-	-	veNOG25592	S	-	gi|1020549360|ref|XP_016109336.1| PREDICTED: uncharacterized protein LOC107568020 [Sinocyclocheilus grahami]
CI01000212_00396779_00403494	CI01000212	394886	403494	-	3846	CI01000212_00396779_00403494	-	K14387	PF00474	veNOG07151;opiNOG03900	P	sp|Q9GZV3|SC5A7_HUMAN High affinity choline transporter 1 OS=Homo sapiens GN=SLC5A7 PE=1 SV=1	gi|966645621|gb|KTF80533.1| hypothetical protein cypCar_00015594 [Cyprinus carpio]
CI01180000_00009241_00055691	CI01180000	9241	55691	+	3215	CI01180000_00009241_00055691	-	K03348	-	veNOG04132	OD	sp|Q9H1A4|APC1_HUMAN Anaphase-promoting complex subunit 1 OS=Homo sapiens GN=ANAPC1 PE=1 SV=1	gi|1024928918|ref|XP_016298585.1| PREDICTED: anaphase-promoting complex subunit 1 isoform X1 [Sinocyclocheilus anshuiensis]
CI01000184_00362739_00364472	CI01000184	362739	364978	+	1986	CI01000184_00362739_00364472	-	K04132	PF00001	veNOG05150;KOG4220	T	sp|P17200|ACM4_CHICK Muscarinic acetylcholine receptor M4 OS=Gallus gallus GN=CHRM4 PE=2 SV=1	gi|1025404553|ref|XP_016408897.1| PREDICTED: muscarinic acetylcholine receptor M4-like [Sinocyclocheilus rhinocerous]
CI01000010_01954571_01961365	CI01000010	1954180	1961713	+	2563	CI01000010_01954571_01961365	-	K14640	PF01384	veNOG03294	P	sp|Q6NV12|S20AA_DANRE Sodium-dependent phosphate transporter 1-A OS=Danio rerio GN=slc20a1a PE=2 SV=1	gi|1025263114|ref|XP_016372449.1| PREDICTED: sodium-dependent phosphate transporter 1-A-like [Sinocyclocheilus rhinocerous]
CI01000009_10330884_10337327	CI01000009	10330780	10337327	-	4820	CI01000009_10330884_10337327	-	-	PF13912;PF13909;PF00096	veNOG09250	R	sp|P52746|ZN142_HUMAN Zinc finger protein 142 OS=Homo sapiens GN=ZNF142 PE=1 SV=4	gi|1025018105|ref|XP_016323004.1| PREDICTED: zinc finger protein 142-like [Sinocyclocheilus anshuiensis] &gt;gi|1025018110|ref|XP_016323005.1| PREDICTED: zinc finger protein 142-like [Sinocyclocheilus anshuiensis]
CI01000029_02738375_02739517	CI01000029	2738054	2740239	-	2186	CI01000029_02738375_02739517	GO:0055085;GO:0005922;GO:0007507;GO:0016021;GO:0007267;GO:0022857	K07372	PF00029;PF03508	veNOG07029	T	sp|O57474|CXA1_DANRE Gap junction alpha-1 protein OS=Danio rerio GN=gja1 PE=1 SV=3	gi|966641126|gb|KTF76040.1| hypothetical protein cypCar_00040545 [Cyprinus carpio]
CI01000006_05169144_05174432	CI01000006	5168117	5175303	+	2420	CI01000006_05169144_05174432	-	-	-	-	-	-	-
CI01032440_00001443_00002056	CI01032440	933	2247	+	1142	CI01032440_00001443_00002056	-	-	PF07686	veNOG23045;veNOG25121	R	sp|A0A0C4DH42|HV366_HUMAN Immunoglobulin heavy variable 3-66 OS=Homo sapiens GN=IGHV3-66 PE=3 SV=1	gi|966648344|gb|KTF83254.1| hypothetical protein cypCar_00022193 [Cyprinus carpio]
CI01000304_01764213_01809758	CI01000304	1763630	1809758	-	3712	CI01000304_01764213_01809758	GO:0031290;GO:0042068;GO:0016198;GO:0006518;GO:0021986;GO:0005737;GO:0055114;GO:0004842;GO:0048066;GO:0005515;GO:0005507;GO:0016021;GO:0008270;GO:0016715	K18200	PF03712;PF01436;PF01082	veNOG01876	O	sp|P10731|AMD_BOVIN Peptidyl-glycine alpha-amidating monooxygenase OS=Bos taurus GN=PAM PE=1 SV=2	gi|1025115256|ref|XP_016403892.1| PREDICTED: peptidyl-glycine alpha-amidating monooxygenase B-like isoform X1 [Sinocyclocheilus rhinocerous] &gt;gi|1025115262|ref|XP_016403897.1| PREDICTED: peptidyl-glycine alpha-amidating monooxygenase B-like isoform X1 [Sinocyclocheilus rhinocerous] &gt;gi|1025115268|ref|XP_016403903.1| PREDICTED: peptidyl-glycine alpha-amidating monooxygenase B-like isoform X1…
CI01000299_04269257_04269673	CI01000299	4268467	4269765	+	1299	CI01000299_04269257_04269673	-	-	-	-	-	-	-
CI01000201_00473896_00474283	CI01000201	473896	474436	+	541	CI01000201_00473896_00474283	-	K10889	-	veNOG12236	S	-	gi|1020562667|ref|XP_016111995.1| PREDICTED: Fanconi anemia group B protein [Sinocyclocheilus grahami]
CI01000081_00572809_00607442	CI01000081	572809	607442	-	912	CI01000081_00572809_00607442	-	-	PF00620	opiNOG00075;veNOG06551	T	sp|A6QNS3|ABR_BOVIN Active breakpoint cluster region-related protein OS=Bos taurus GN=ABR PE=2 SV=1	gi|153791603|ref|NP_001093486.1| uncharacterized protein LOC565190 [Danio rerio]
CI01000043_06794188_06795136	CI01000043	6794091	6795192	+	546	CI01000043_06794188_06795136	-	-	-	-	-	-	-
CI01067678_00003958_00004350	CI01067678	3002	4350	-	1273	CI01067678_00003958_00004350	-	-	PF14392;PF00098	-	-	-	gi|1025410070|ref|XP_016410364.1| PREDICTED: cellular nucleic acid-binding protein-like, partial [Sinocyclocheilus rhinocerous]
CI01000039_02767347_02777401	CI01000039	2767132	2777579	-	1380	CI01000039_02767347_02777401	-	K19941	PF00078	veNOG14888;veNOG18029;prNOG18518;veNOG30630	R	sp|O00370|LORF2_HUMAN LINE-1 retrotransposable element ORF2 protein OS=Homo sapiens PE=1 SV=1	gi|808885508|gb|KKF32236.1| Retrovirus-related Pol polyprotein LINE-1 [Larimichthys crocea]
CI01000000_00034855_00045035	CI01000000	34265	45416	-	3281	CI01000000_00034855_00045035	-	K14020	-	veNOG00182	R	sp|O76024|WFS1_HUMAN Wolframin OS=Homo sapiens GN=WFS1 PE=1 SV=2	gi|1025367700|ref|XP_016396914.1| PREDICTED: wolframin-like isoform X2 [Sinocyclocheilus rhinocerous]
CI01000009_05994558_06000514	CI01000009	5994558	6000514	-	1982	CI01000009_05994558_06000514	GO:0008757;GO:0005829;GO:0008175;GO:0031591	K15451	PF04072	veNOG04526	J	sp|O60294|TYW4_HUMAN tRNA wybutosine-synthesizing protein 4 OS=Homo sapiens GN=LCMT2 PE=1 SV=3	gi|966646586|gb|KTF81498.1| hypothetical protein cypCar_00020323 [Cyprinus carpio]
CI01000001_09267532_09267951	CI01000001	9267462	9268132	+	671	CI01000001_09267532_09267951	-	-	-	-	-	-	-
CI01000071_00825247_00853236	CI01000071	824939	853754	+	3139	CI01000071_00825247_00853236	GO:0022604;GO:0042074;GO:0005096	K12487	PF12205;PF12796;PF16559;PF01412;PF08518	veNOG02538	T	sp|Q14161|GIT2_HUMAN ARF GTPase-activating protein GIT2 OS=Homo sapiens GN=GIT2 PE=1 SV=2	gi|1025406462|ref|XP_016409395.1| PREDICTED: ARF GTPase-activating protein GIT2 isoform X2 [Sinocyclocheilus rhinocerous]
CI01000050_07008484_07018990	CI01000050	7008484	7019663	+	1894	CI01000050_07008484_07018990	GO:0007186;GO:0016021;GO:0004930	K08437	-	veNOG06646;veNOG30010	TR	sp|Q6NV75|GP153_HUMAN Probable G-protein coupled receptor 153 OS=Homo sapiens GN=GPR153 PE=2 SV=2	gi|1025111475|ref|XP_016348301.1| PREDICTED: probable G-protein coupled receptor 153 isoform X1 [Sinocyclocheilus anshuiensis] &gt;gi|1025111483|ref|XP_016348302.1| PREDICTED: probable G-protein coupled receptor 153 isoform X1 [Sinocyclocheilus anshuiensis]
CI01000059_02418233_02419099	CI01000059	2417633	2420182	-	2550	CI01000059_02418233_02419099	-	-	PF13359	opiNOG51900;opiNOG13337	L	sp|Q6AZB8|HARB1_DANRE Putative nuclease HARBI1 OS=Danio rerio GN=harbi1 PE=2 SV=1	gi|831285096|ref|XP_012673802.1| PREDICTED: putative nuclease HARBI1 [Clupea harengus]
CI01000012_11616967_11694276	CI01000012	11615547	11694284	+	3240	CI01000012_11616967_11694276	-	-	-	-	-	-	-
CI01072271_00000091_00002271	CI01072271	91	2356	+	791	CI01072271_00000091_00002271	-	K13627	PF03522	veNOG13444	P	sp|Q9WVL3|S12A7_MOUSE Solute carrier family 12 member 7 OS=Mus musculus GN=Slc12a7 PE=1 SV=1	gi|1025195729|ref|XP_016424636.1| PREDICTED: LOW QUALITY PROTEIN: solute carrier family 12 member 7-like [Sinocyclocheilus rhinocerous]
CI01000009_09853929_09854476	CI01000009	9853929	9854502	+	416	CI01000009_09853929_09854476	-	K14324	PF06487	veNOG05322	K	sp|Q3T022|SAP18_BOVIN Histone deacetylase complex subunit SAP18 OS=Bos taurus GN=SAP18 PE=2 SV=1	gi|1020477137|ref|XP_016143888.1| PREDICTED: histone deacetylase complex subunit SAP18 [Sinocyclocheilus grahami] &gt;gi|1020477139|ref|XP_016143890.1| PREDICTED: histone deacetylase complex subunit SAP18 [Sinocyclocheilus grahami] &gt;gi|1024962248|ref|XP_016302203.1| PREDICTED: histone deacetylase complex subunit SAP18 [Sinocyclocheilus anshuiensis] &gt;gi|1025264945|ref|XP_016372941.1| PREDICT…
CI01000040_03119402_03126603	CI01000040	3118983	3126603	-	898	CI01000040_03119402_03126603	-	-	PF04749	veNOG10861	S	sp|A1L4L8|PL8L1_HUMAN PLAC8-like protein 1 OS=Homo sapiens GN=PLAC8L1 PE=2 SV=1	gi|1020422720|ref|XP_016130455.1| PREDICTED: PLAC8-like protein 1 [Sinocyclocheilus grahami] &gt;gi|1020422722|ref|XP_016130456.1| PREDICTED: PLAC8-like protein 1 [Sinocyclocheilus grahami]
CI01000310_00369180_00401704	CI01000310	368560	401862	-	3046	CI01000310_00369180_00401704	-	K05858	PF00388;PF00387;PF09279	veNOG04900	I	sp|Q15147|PLCB4_HUMAN 1-phosphatidylinositol 4,5-bisphosphate phosphodiesterase beta-4 OS=Homo sapiens GN=PLCB4 PE=1 SV=3	gi|1024974527|ref|XP_016308805.1| PREDICTED: 1-phosphatidylinositol 4,5-bisphosphate phosphodiesterase beta-4-like isoform X1 [Sinocyclocheilus anshuiensis]
CI01000013_01950237_01964249	CI01000013	1950015	1964290	+	1283	CI01000013_01950237_01964249	-	-	-	-	-	-	-
CI01000330_01931861_01936896	CI01000330	1931788	1938981	-	2689	CI01000330_01931861_01936896	-	-	-	-	-	-	-
CI01000080_01298042_01314713	CI01000080	1297573	1314973	-	3153	CI01000080_01298042_01314713	-	K15013	PF00501;PF11969	veNOG06786	I	sp|Q7ZYC4|ACBG2_XENLA Long-chain-fatty-acid--CoA ligase ACSBG2 OS=Xenopus laevis GN=acsbg2 PE=2 SV=1	gi|1024944648|ref|XP_016361326.1| PREDICTED: long-chain-fatty-acid--CoA ligase ACSBG2-like [Sinocyclocheilus anshuiensis] &gt;gi|1024944650|ref|XP_016361327.1| PREDICTED: long-chain-fatty-acid--CoA ligase ACSBG2-like [Sinocyclocheilus anshuiensis]
CI01000300_10846414_10847534	CI01000300	10845683	10848670	-	2791	CI01000300_10846414_10847534	GO:0003677;GO:0008270	K03344	PF02008	veNOG04360	R	sp|Q0VFP6|CXXC4_XENTR CXXC-type zinc finger protein 4 OS=Xenopus tropicalis GN=cxxc4 PE=2 SV=2	gi|528468190|ref|XP_001345418.2| PREDICTED: CXXC-type zinc finger protein 4 [Danio rerio]
CI01000113_00370404_00370736	CI01000113	370404	372984	+	2581	CI01000113_00370404_00370736	-	-	-	veNOG33877	T	-	gi|966671750|gb|KTG05131.1| hypothetical protein cypCar_00012209 [Cyprinus carpio]
CI01000021_04102462_04141661	CI01000021	4100664	4142025	-	3269	CI01000021_04102462_04141661	-	-	PF09815	veNOG07946	S	sp|Q5GH64|XKR7_MOUSE XK-related protein 7 OS=Mus musculus GN=Xkr7 PE=2 SV=1	gi|1020499856|ref|XP_016088679.1| PREDICTED: XK-related protein 7-like [Sinocyclocheilus grahami]
CI01000354_01351447_01399387	CI01000354	1351307	1400319	+	2311	CI01000354_01351447_01399387	GO:0030018;GO:0005509	-	PF01216	veNOG00831	R	sp|P19633|CASQ1_RAT Calsequestrin-1 OS=Rattus norvegicus GN=Casq1 PE=1 SV=2	gi|1025337478|ref|XP_016391192.1| PREDICTED: calsequestrin-1-like isoform X1 [Sinocyclocheilus rhinocerous]
CI01000208_00655853_00657320	CI01000208	654013	657529	+	2802	CI01000208_00655853_00657320	-	K17854	PF00067	veNOG03418	Q	sp|Q92090|CP2K1_ONCMY Cytochrome P450 2K1 OS=Oncorhynchus mykiss GN=cyp2k1 PE=2 SV=1	gi|1025128428|ref|XP_016351145.1| PREDICTED: cytochrome P450 2K1-like [Sinocyclocheilus anshuiensis]
CI01000009_14581261_14582899	CI01000009	14580880	14582994	+	788	CI01000009_14581261_14582899	-	-	-	-	-	-	-
CI01000059_04804388_04804862	CI01000059	4804388	4805013	+	544	CI01000059_04804388_04804862	-	-	-	-	-	-	-
CI01000016_01199558_01199730	CI01000016	1199545	1199730	-	186	CI01000016_01199558_01199730	-	-	-	veNOG20015	S	-	gi|966711711|gb|KTG43949.1| hypothetical protein cypCar_00023408 [Cyprinus carpio]
CI01000068_00002352_00004092	CI01000068	2111	4092	-	637	CI01000068_00002352_00004092	-	K15152	PF11221	veNOG09690	K	sp|Q7ZTI5|MED21_DANRE Mediator of RNA polymerase II transcription subunit 21 OS=Danio rerio GN=med21 PE=2 SV=1	gi|966643640|gb|KTF78552.1| hypothetical protein cypCar_00043918, partial [Cyprinus carpio]
CI01000021_05942137_05950309	CI01000021	5941889	5950309	-	1052	CI01000021_05942137_05950309	GO:0005968;GO:0008270;GO:0018344;GO:0004663	K14050	PF14580;PF07711	veNOG02112	O	sp|A5A779|PGTA_PIG Geranylgeranyl transferase type-2 subunit alpha OS=Sus scrofa GN=RABGGTA PE=2 SV=1	gi|1020571046|ref|XP_016113666.1| PREDICTED: geranylgeranyl transferase type-2 subunit alpha [Sinocyclocheilus grahami] &gt;gi|1020571050|ref|XP_016113667.1| PREDICTED: geranylgeranyl transferase type-2 subunit alpha [Sinocyclocheilus grahami] &gt;gi|1020571055|ref|XP_016113668.1| PREDICTED: geranylgeranyl transferase type-2 subunit alpha [Sinocyclocheilus grahami]
CI01000019_01213457_01219101	CI01000019	1212885	1219336	-	2445	CI01000019_01213457_01219101	-	-	PF00610	veNOG07225	R	sp|Q6AZT6|DEPD7_XENLA DEP domain-containing protein 7 OS=Xenopus laevis GN=depdc7 PE=2 SV=1	gi|1025205840|ref|XP_016427355.1| PREDICTED: DEP domain-containing protein 7-like [Sinocyclocheilus rhinocerous]
CI01000325_05183316_05189310	CI01000325	5182615	5189364	+	2096	CI01000325_05183316_05189310	-	K09445	PF10401;PF00605	veNOG04662	K	sp|Q64287|IRF4_MOUSE Interferon regulatory factor 4 OS=Mus musculus GN=Irf4 PE=1 SV=1	gi|1013855080|gb|AMT92194.1| interferon regulatory factor 4b [Ctenopharyngodon idella]
CI01000000_10431043_10433001	CI01000000	10431034	10433199	-	2166	CI01000000_10431043_10433001	-	-	-	-	-	-	gi|966669644|gb|KTG03025.1| hypothetical protein cypCar_00005141 [Cyprinus carpio]
CI01033953_00000178_00001245	CI01033953	178	1245	+	904	CI01033953_00000178_00001245	-	-	PF07686	veNOG14883;veNOG26826	TR	-	gi|1020593703|ref|XP_016116669.1| PREDICTED: polymeric immunoglobulin receptor-like [Sinocyclocheilus grahami]
CI01000016_09181426_09182326	CI01000016	9181426	9182326	+	489	CI01000016_09181426_09182326	-	K03158	PF00020	veNOG16178	T	sp|P50555|TNR1A_PIG Tumor necrosis factor receptor superfamily member 1A OS=Sus scrofa GN=TNFRSF1A PE=2 SV=1	gi|1025072701|ref|XP_016337733.1| PREDICTED: tumor necrosis factor receptor superfamily member 1A-like isoform X1 [Sinocyclocheilus anshuiensis] &gt;gi|1025072703|ref|XP_016337734.1| PREDICTED: tumor necrosis factor receptor superfamily member 1A-like isoform X1 [Sinocyclocheilus anshuiensis]
CI01000073_00812863_00823960	CI01000073	812651	823960	-	2455	CI01000073_00812863_00823960	-	K06521	PF01403;PF01437	veNOG02365	T	sp|Q9YHX4|SEM4E_DANRE Semaphorin-4E OS=Danio rerio GN=sema4e PE=2 SV=1	gi|1025155581|ref|XP_016355017.1| PREDICTED: semaphorin-4E-like [Sinocyclocheilus anshuiensis]
CI01025149_00000210_00000739	CI01025149	175	739	-	278	CI01025149_00000210_00000739	-	-	-	veNOG02510	S	sp|Q8JZY2|COMDA_MOUSE COMM domain-containing protein 10 OS=Mus musculus GN=Commd10 PE=1 SV=1	gi|62955761|ref|NP_001017895.1| COMM domain-containing protein 10 [Danio rerio] &gt;gi|62202360|gb|AAH92950.1| Zgc:110609 [Danio rerio]
CI01000040_00810717_00829640	CI01000040	810409	829640	-	2152	CI01000040_00810717_00829640	GO:0016702;GO:0005783;GO:0004656;GO:0005506;GO:0055114;GO:0031418	K00472	PF08336;PF13640	veNOG01511	E	sp|Q5ZLK5|P4HA2_CHICK Prolyl 4-hydroxylase subunit alpha-2 OS=Gallus gallus GN=P4HA2 PE=2 SV=1	gi|688606785|ref|XP_009293967.1| PREDICTED: prolyl 4-hydroxylase subunit alpha-2 isoform X6 [Danio rerio]
CI01000006_12677322_12678268	CI01000006	12677162	12678268	-	554	CI01000006_12677322_12678268	-	-	-	veNOG12066;KOG3655	Z	sp|Q16643|DREB_HUMAN Drebrin OS=Homo sapiens GN=DBN1 PE=1 SV=4	gi|966703333|gb|KTG35574.1| hypothetical protein cypCar_00001779 [Cyprinus carpio]
CI01000083_00354402_00359461	CI01000083	354335	359625	-	666	CI01000083_00354402_00359461	-	-	-	-	-	-	-
CI01000330_03111967_03139685	CI01000330	3111236	3139744	+	3442	CI01000330_03111967_03139685	GO:0003707;GO:0005634;GO:0006355;GO:0043565;GO:0008270;GO:0043401;GO:0004879	K08532	PF00104;PF00105	veNOG03007	K	sp|P51448|RORA_MOUSE Nuclear receptor ROR-alpha OS=Mus musculus GN=Rora PE=1 SV=1	gi|966695076|gb|KTG27564.1| hypothetical protein cypCar_00022058, partial [Cyprinus carpio]
CI01000030_10154139_10158476	CI01000030	10153704	10158732	-	1420	CI01000030_10154139_10158476	-	-	PF07686	veNOG05562	R	-	gi|1025096888|ref|XP_016344355.1| PREDICTED: T-cell surface antigen CD2-like [Sinocyclocheilus anshuiensis]
CI01028199_00000001_00000629	CI01028199	1	629	+	453	CI01028199_00000001_00000629	-	K10352	PF01576	veNOG00003	Z	-	gi|317419773|emb|CBN81809.1| Myosin heavy chain 1 [Dicentrarchus labrax]
CI01000040_03603080_03639966	CI01000040	3603080	3639966	-	549	CI01000040_03603080_03639966	-	-	PF06387	veNOG08294	S	sp|Q9Y328|NSG2_HUMAN Neuron-specific protein family member 2 OS=Homo sapiens GN=NSG2 PE=2 SV=1	gi|41053690|ref|NP_957167.1| neuron-specific protein family member 2 [Danio rerio] &gt;gi|37595432|gb|AAQ94602.1| HMP19 protein [Danio rerio] &gt;gi|38649161|gb|AAH63320.1| Zgc:73142 protein [Danio rerio] &gt;gi|156914733|gb|AAI52653.1| Zgc:73142 protein [Danio rerio]
CI01000032_01843236_01849299	CI01000032	1842612	1849415	-	2990	CI01000032_01843236_01849299	-	-	-	opiNOG52147;opiNOG71323;COG2801;veNOG24197;veNOG18444	RL	sp|P20825|POL2_DROME Retrovirus-related Pol polyprotein from transposon 297 OS=Drosophila melanogaster GN=pol PE=3 SV=1	gi|1033390860|ref|XP_016846198.1| PREDICTED: uncharacterized protein LOC103277564 isoform X1 [Anolis carolinensis]
CI01000026_07716356_07721570	CI01000026	7716356	7721605	+	1468	CI01000026_07716356_07721570	GO:0003677;GO:0033262;GO:0005737;GO:0048478;GO:0000790;GO:0000076;GO:0007067;GO:0031573;GO:0044770;GO:0031298;GO:0051301;GO:0043111;GO:0008284	K10904	PF07962;PF00232	veNOG06740	D	sp|Q6DBR4|TIPIN_DANRE TIMELESS-interacting protein OS=Danio rerio GN=tipin PE=2 SV=1	gi|966651763|gb|KTF86665.1| hypothetical protein cypCar_00027063 [Cyprinus carpio]
CI01000053_03318431_03325229	CI01000053	3317222	3325513	+	2060	CI01000053_03318431_03325229	-	K07127	PF00576	veNOG21178	F	sp|Q06S87|HIUH_DANRE 5-hydroxyisourate hydrolase OS=Danio rerio GN=urah PE=1 SV=1	gi|269995933|ref|NP_001038917.2| 5-hydroxyisourate hydrolase [Danio rerio]
CI01000001_03465138_03473769	CI01000001	3464733	3473769	-	2070	CI01000001_03465138_03473769	-	K05167	PF08357;PF16742	veNOG12585;veNOG16035	T	sp|Q7T2L7|I17RD_CHICK Interleukin-17 receptor D OS=Gallus gallus GN=IL17RD PE=2 SV=1	gi|1025240793|ref|XP_016366396.1| PREDICTED: interleukin-17 receptor D-like isoform X1 [Sinocyclocheilus rhinocerous]
CI01000113_01854931_01857730	CI01000113	1854766	1858875	-	2018	CI01000113_01854931_01857730	-	-	-	veNOG01358	S	sp|Q6PK04|CC137_HUMAN Coiled-coil domain-containing protein 137 OS=Homo sapiens GN=CCDC137 PE=1 SV=1	gi|1024949924|ref|XP_016295655.1| PREDICTED: coiled-coil domain-containing protein 137-like isoform X2 [Sinocyclocheilus anshuiensis]
CI01000344_02541655_02570866	CI01000344	2541208	2571386	-	2149	CI01000344_02541655_02570866	-	-	-	-	-	-	-
CI01000062_03608961_03614541	CI01000062	3608843	3615453	+	1999	CI01000062_03608961_03614541	-	-	PF00147	veNOG06570	R	sp|Q9WVH6|ANGP4_MOUSE Angiopoietin-4 OS=Mus musculus GN=Angpt4 PE=1 SV=1	gi|1020465759|ref|XP_016137812.1| PREDICTED: fibroleukin-like isoform X1 [Sinocyclocheilus grahami] &gt;gi|1020465761|ref|XP_016137813.1| PREDICTED: fibroleukin-like isoform X1 [Sinocyclocheilus grahami]
CI01057020_00001604_00001887	CI01057020	1464	1887	-	424	CI01057020_00001604_00001887	-	-	-	veNOG26262	R	-	gi|966648346|gb|KTF83256.1| hypothetical protein cypCar_00022199 [Cyprinus carpio]
CI01000009_03140599_03143635	CI01000009	3140599	3143635	-	1305	CI01000009_03140599_03143635	-	K15274	PF04142	veNOG09289	G	sp|Q90X48|S35A5_DANRE Probable UDP-sugar transporter protein SLC35A5 OS=Danio rerio GN=slc35a5 PE=2 SV=1	gi|966658836|gb|KTF93690.1| hypothetical protein cypCar_00002724 [Cyprinus carpio]
CI01000320_00998626_01009523	CI01000320	998626	1010590	+	1648	CI01000320_00998626_01009523	GO:0005634;GO:0046872;GO:0030154;GO:0007507;GO:0001085;GO:0001078	-	-	opiNOG17078	K	-	gi|528509558|ref|XP_005159618.1| PREDICTED: zinc finger protein, FOG family member 2b isoform X1 [Danio rerio] &gt;gi|46850535|gb|AAT02666.1| neural friend of GATA-B [Danio rerio] &gt;gi|190337636|gb|AAI63559.1| Zfpm2b protein [Danio rerio]
CI01007641_00000428_00000601	CI01007641	428	601	-	174	CI01007641_00000428_00000601	-	-	-	euNOG26860;KOG4308;opiNOG28540	SR	sp|P10775|RINI_PIG Ribonuclease inhibitor OS=Sus scrofa GN=RNH1 PE=1 SV=1	gi|1025150134|ref|XP_016354651.1| PREDICTED: ribonuclease inhibitor-like [Sinocyclocheilus anshuiensis]
CI01000299_03453437_03453736	CI01000299	3452300	3454209	+	1910	CI01000299_03453437_03453736	-	-	-	-	-	-	-
CI01000024_04280957_04294789	CI01000024	4280434	4294789	-	2478	CI01000024_04280957_04294789	-	-	PF03736;PF02210	veNOG00963	W	sp|J3S6Y1|TSEAR_MOUSE Thrombospondin-type laminin G domain and EAR repeat-containing protein OS=Mus musculus GN=Tspear PE=1 SV=1	gi|1025268871|ref|XP_016374005.1| PREDICTED: thrombospondin-type laminin G domain and EAR repeat-containing protein-like isoform X1 [Sinocyclocheilus rhinocerous]
CI01000057_00132905_00133478	CI01000057	132905	133643	+	413	CI01000057_00132905_00133478	GO:0008233;GO:0034882;GO:0006517;GO:0043523;GO:0034576;GO:0006914;GO:0047419;GO:0070301;GO:0052773;GO:0003729;GO:0008759;GO:0006508;GO:0045121;GO:2000277;GO:0036524;GO:0018749;GO:0018748;GO:0043864;GO:0036525;GO:0043747;GO:0006357;GO:0043748;GO:0005829;GO:0007338;GO:0005739;GO:0005886;GO:0034571;GO:0034781;GO:0005634;GO:0043909;GO:0052790;GO:0034573;GO:0019243;GO:0034885;GO:0019172;GO:0042803;GO:…	K05687	-	veNOG01003	V	sp|Q5XJ36|PARK7_DANRE Protein/nucleic acid deglycase DJ-1 OS=Danio rerio GN=park7 PE=2 SV=1	gi|54400374|ref|NP_001005938.1| protein deglycase DJ-1zDJ-1 [Danio rerio] &gt;gi|82180540|sp|Q5XJ36.1|PARK7_DANRE RecName: Full=Protein deglycase DJ-1zDJ-1; Short=zDJ-1; AltName: Full=Parkinson disease protein 7 homolog; Flags: Precursor &gt;gi|53734023|gb|AAH83475.1| Parkinson disease (autosomal recessive, early onset) 7 [Danio rerio] &gt;gi|114329258|gb|ABI64158.1| Dj1 [Danio rerio]
CI01000008_01376339_01377211	CI01000008	1375947	1377932	-	1986	CI01000008_01376339_01377211	-	K10223	PF04116	veNOG13133	I	sp|A8WGT1|C25L2_DANRE Cholesterol 25-hydroxylase-like protein 2 OS=Danio rerio GN=ch25hl2 PE=2 SV=1	gi|1024940946|ref|XP_016359592.1| PREDICTED: cholesterol 25-hydroxylase-like protein 2 [Sinocyclocheilus anshuiensis]
CI01000080_01521406_01522145	CI01000080	1521370	1522145	+	426	CI01000080_01521406_01522145	-	-	-	veNOG01275;opiNOG12908	R	sp|Q8NEE8|TTC16_HUMAN Tetratricopeptide repeat protein 16 OS=Homo sapiens GN=TTC16 PE=2 SV=2	gi|1025308541|ref|XP_016383352.1| PREDICTED: tetratricopeptide repeat protein 16-like isoform X1 [Sinocyclocheilus rhinocerous]
CI01000053_02247523_02250009	CI01000053	2247224	2250184	+	1359	CI01000053_02247523_02250009	GO:0016021	-	PF07851	opiNOG13815;veNOG27921;veNOG04086	S	sp|A3KNK1|T120A_DANRE Transmembrane protein 120A OS=Danio rerio GN=tmem120a PE=2 SV=1	gi|1020410805|ref|XP_016124059.1| PREDICTED: transmembrane protein 120A-like [Sinocyclocheilus grahami]
CI01000154_01213994_01216752	CI01000154	1213084	1216752	-	1483	CI01000154_01213994_01216752	GO:0016021	-	-	veNOG16283	S	sp|B3DJK0|TM160_DANRE Transmembrane protein 160 OS=Danio rerio GN=tmem160 PE=2 SV=1	gi|1025331231|ref|XP_016389527.1| PREDICTED: transmembrane protein 160-like [Sinocyclocheilus rhinocerous]
CI01000015_06871575_06874544	CI01000015	6871575	6874979	+	1101	CI01000015_06871575_06874544	-	-	PF07086	veNOG09842	S	sp|Q1L864|JGN1B_DANRE Protein jagunal homolog 1-B OS=Danio rerio GN=jagn1b PE=3 SV=1	gi|688609683|ref|XP_009294715.1| PREDICTED: protein jagunal homolog 1-B isoform X1 [Danio rerio]
CI01000024_00819438_00820162	CI01000024	819259	821035	+	1544	CI01000024_00819438_00820162	-	-	-	-	-	-	-
CI01106545_00000030_00000665	CI01106545	30	755	+	726	CI01106545_00000030_00000665	-	-	-	veNOG02601;opiNOG50830	R	sp|Q80SU7|GVIN1_MOUSE Interferon-induced very large GTPase 1 OS=Mus musculus GN=Gvin1 PE=1 SV=1	gi|1020528963|ref|XP_016104151.1| PREDICTED: interferon-induced very large GTPase 1-like [Sinocyclocheilus grahami]
CI01000148_00005032_00005611	CI01000148	4387	6398	-	1792	CI01000148_00005032_00005611	-	-	-	-	-	-	-
CI01000127_01965951_01972788	CI01000127	1965181	1972788	-	2000	CI01000127_01965951_01972788	GO:0005509	K17199	PF13499	veNOG11991	T	sp|A1A600|EFC4A_DANRE EF-hand calcium-binding domain-containing protein 4A OS=Danio rerio GN=cracr2b PE=2 SV=2	gi|121583738|ref|NP_001073550.1| EF-hand calcium-binding domain-containing protein 4A [Danio rerio] &gt;gi|118763923|gb|AAI28878.1| EF-hand calcium binding domain 4A [Danio rerio]
CI01000339_00104544_00105929	CI01000339	103691	106266	+	2576	CI01000339_00104544_00105929	-	K16666	PF13855	veNOG09746	T	-	gi|528479119|ref|XP_005165289.1| PREDICTED: leucine-rich alpha-2-glycoprotein-like [Danio rerio]
CI01000009_01039363_01051161	CI01000009	1037813	1051555	-	2793	CI01000009_01039363_01051161	-	-	-	veNOG11134	K	-	gi|675408857|ref|XP_008932930.1| PREDICTED: Krueppel-like factor 8 [Manacus vitellinus]
CI01000018_05252991_05253583	CI01000018	5252991	5254472	+	1123	CI01000018_05252991_05253583	-	K15985	-	veNOG24708	T	sp|Q90641|IPKA_CHICK cAMP-dependent protein kinase inhibitor alpha OS=Gallus gallus GN=PKIA PE=3 SV=3	gi|1024983586|ref|XP_016313535.1| PREDICTED: cAMP-dependent protein kinase inhibitor alpha-like [Sinocyclocheilus anshuiensis] &gt;gi|1024983588|ref|XP_016313536.1| PREDICTED: cAMP-dependent protein kinase inhibitor alpha-like [Sinocyclocheilus anshuiensis] &gt;gi|1024983590|ref|XP_016313537.1| PREDICTED: cAMP-dependent protein kinase inhibitor alpha-like [Sinocyclocheilus anshuiensis]
CI01000304_13541959_13564807	CI01000304	13541225	13564807	-	3336	CI01000304_13541959_13564807	-	-	PF09667;PF00505	veNOG10758	K	sp|Q8VBW5|BBX_MOUSE HMG box transcription factor BBX OS=Mus musculus GN=Bbx PE=1 SV=2	gi|1025160847|ref|XP_016355952.1| PREDICTED: HMG box transcription factor BBX-like isoform X1 [Sinocyclocheilus anshuiensis] &gt;gi|1025160853|ref|XP_016355954.1| PREDICTED: HMG box transcription factor BBX-like isoform X1 [Sinocyclocheilus anshuiensis]
CI01000036_00585386_00663579	CI01000036	585386	663579	-	1968	CI01000036_00585386_00663579	GO:0016021	-	PF00090	veNOG02520	O	sp|Q9C0I4|THS7B_HUMAN Thrombospondin type-1 domain-containing protein 7B OS=Homo sapiens GN=THSD7B PE=2 SV=2	gi|1024976547|ref|XP_016309779.1| PREDICTED: thrombospondin type-1 domain-containing protein 7B-like [Sinocyclocheilus anshuiensis]
CI01000019_01580774_01598483	CI01000019	1580648	1599007	-	2804	CI01000019_01580774_01598483	-	K18052	PF00433;PF00069;PF00130	veNOG09905	T	sp|Q02111|KPCT_MOUSE Protein kinase C theta type OS=Mus musculus GN=Prkcq PE=1 SV=1	gi|1020510271|ref|XP_016094226.1| PREDICTED: protein kinase C theta type-like isoform X2 [Sinocyclocheilus grahami]
CI01000353_01439180_01454877	CI01000353	1439000	1456812	-	3408	CI01000353_01439180_01454877	-	K04588	PF00002;PF02793	veNOG28173;veNOG17026	T	sp|O46502|SCTR_RABIT Secretin receptor OS=Oryctolagus cuniculus GN=SCTR PE=2 SV=1	gi|1024997936|ref|XP_016318371.1| PREDICTED: secretin receptor-like [Sinocyclocheilus anshuiensis]
CI01000339_01730717_01733784	CI01000339	1730717	1734100	+	1986	CI01000339_01730717_01733784	-	-	-	veNOG31596	R	-	gi|1025056045|ref|XP_016331697.1| PREDICTED: zinc finger protein 185-like [Sinocyclocheilus anshuiensis]
CI01000127_00537554_00538768	CI01000127	536958	538930	+	1973	CI01000127_00537554_00538768	-	K08397	PF00001	veNOG10191;KOG3656	T	sp|Q9NSD7|RL3R1_HUMAN Relaxin-3 receptor 1 OS=Homo sapiens GN=RXFP3 PE=1 SV=1	gi|1025132734|ref|XP_016406003.1| PREDICTED: relaxin-3 receptor 1-like [Sinocyclocheilus rhinocerous]
CI01000321_04864287_04872091	CI01000321	4863945	4872091	-	823	CI01000321_04864287_04872091	-	K05462	PF00812	veNOG04708	T	sp|P52797|EFNA3_HUMAN Ephrin-A3 OS=Homo sapiens GN=EFNA3 PE=1 SV=1	gi|966650492|gb|KTF85394.1| hypothetical protein cypCar_00040343, partial [Cyprinus carpio]
CI01000082_03370119_03371668	CI01000082	3369832	3372345	+	2086	CI01000082_03370119_03371668	-	K09080	PF12533;PF00010	veNOG00605;NOG27609	K	sp|Q6NYU3|NDF6A_DANRE Neurogenic differentiation factor 6-A OS=Danio rerio GN=neurod6a PE=2 SV=1	gi|966635898|gb|KTF71006.1| hypothetical protein cypCar_00049492 [Cyprinus carpio]
CI01000054_09485610_09487896	CI01000054	9485241	9487967	+	830	CI01000054_09485610_09487896	GO:0006810;GO:0006120;GO:0005747	K03939	PF10276	veNOG21167	C	sp|Q0MQH5|NDUS6_PONPY NADH dehydrogenase [ubiquinone] iron-sulfur protein 6, mitochondrial OS=Pongo pygmaeus GN=NDUFS6 PE=2 SV=1	gi|1025118261|ref|XP_016349470.1| PREDICTED: NADH dehydrogenase [ubiquinone] iron-sulfur protein 6, mitochondrial [Sinocyclocheilus anshuiensis]
CI01000384_00183301_00184291	CI01000384	182574	184343	-	1097	CI01000384_00183301_00184291	GO:0010466;GO:0004866	K13907	PF00031	veNOG23201	S	sp|J7FQE8|CYTB_OPLFA Cystatin-B OS=Oplegnathus fasciatus PE=2 SV=1	gi|1020462670|ref|XP_016136170.1| PREDICTED: cystatin-A-like [Sinocyclocheilus grahami]
CI01000127_01697668_01703795	CI01000127	1697668	1704225	+	1286	CI01000127_01697668_01703795	GO:0005462;GO:0008643;GO:0055085;GO:0030173;GO:0005457;GO:0030176;GO:0005464	K15278	PF08449	veNOG07411	G	sp|Q7ZW46|S35B4_DANRE UDP-xylose and UDP-N-acetylglucosamine transporter OS=Danio rerio GN=slc35b4 PE=2 SV=1	gi|1025201561|ref|XP_016426210.1| PREDICTED: UDP-xylose and UDP-N-acetylglucosamine transporter isoform X1 [Sinocyclocheilus rhinocerous] &gt;gi|1025201564|ref|XP_016426211.1| PREDICTED: UDP-xylose and UDP-N-acetylglucosamine transporter isoform X2 [Sinocyclocheilus rhinocerous]
CI01000098_01900523_01905648	CI01000098	1900523	1905955	+	1123	CI01000098_01900523_01905648	GO:0005524;GO:0016887	K06158	PF12848;PF00005	veNOG03336	JE	sp|Q8K268|ABCF3_MOUSE ATP-binding cassette sub-family F member 3 OS=Mus musculus GN=Abcf3 PE=1 SV=1	gi|1020534425|ref|XP_016106268.1| PREDICTED: ATP-binding cassette sub-family F member 3 [Sinocyclocheilus grahami]
CI01000319_03932074_03953887	CI01000319	3931901	3953887	-	2808	CI01000319_03932074_03953887	-	K08131	PF01391	veNOG06630;opiNOG71818	W	sp|P20849|CO9A1_HUMAN Collagen alpha-1(IX) chain OS=Homo sapiens GN=COL9A1 PE=1 SV=3	gi|966651867|gb|KTF86769.1| hypothetical protein cypCar_00014013 [Cyprinus carpio]
CI01180000_07958912_07969452	CI01180000	7958912	7969452	-	1209	CI01180000_07958912_07969452	-	-	-	veNOG12749	S	sp|Q9H7M9|VISTA_HUMAN V-type immunoglobulin domain-containing suppressor of T-cell activation OS=Homo sapiens GN=VSIR PE=1 SV=3	gi|1025050076|ref|XP_016330141.1| PREDICTED: V-type immunoglobulin domain-containing suppressor of T-cell activation-like [Sinocyclocheilus anshuiensis]
CI01000409_00068935_00070422	CI01000409	68848	70722	-	1182	CI01000409_00068935_00070422	-	-	-	-	-	-	-
CI01000012_10572910_10604787	CI01000012	10572830	10605280	+	1440	CI01000012_10572910_10604787	-	K12486	-	veNOG17946;veNOG13377	T	sp|Q91VZ6|SMAP1_MOUSE Stromal membrane-associated protein 1 OS=Mus musculus GN=Smap1 PE=1 SV=1	gi|1025284312|ref|XP_016378186.1| PREDICTED: stromal membrane-associated protein 1-like [Sinocyclocheilus rhinocerous]
CI01000330_03723197_03728117	CI01000330	3723129	3728211	+	450	CI01000330_03723197_03728117	-	-	-	-	-	-	-
CI01000055_05338403_05341971	CI01000055	5338403	5341971	-	696	CI01000055_05338403_05341971	-	K05461	PF02404	veNOG33762;veNOG07960	WR	sp|Q95MD2|SCF_HORSE Kit ligand OS=Equus caballus GN=KITLG PE=2 SV=2	gi|1025197761|ref|XP_016425179.1| PREDICTED: kit ligand-like [Sinocyclocheilus rhinocerous]
CI01000026_00736709_00743165	CI01000026	736535	743788	+	2783	CI01000026_00736709_00743165	-	K20050	PF00057;PF00431	veNOG09442;KOG1215	T	sp|Q7TQH7|LRP10_MOUSE Low-density lipoprotein receptor-related protein 10 OS=Mus musculus GN=Lrp10 PE=2 SV=2	gi|326669361|ref|XP_688859.4| PREDICTED: low-density lipoprotein receptor-related protein 10 [Danio rerio]
CI01000300_07043734_07054879	CI01000300	7043734	7055421	+	1358	CI01000300_07043734_07054879	-	-	PF14802	veNOG09827	S	sp|Q6NYE7|TM192_DANRE Transmembrane protein 192 OS=Danio rerio GN=tmem192 PE=2 SV=1	gi|1025200780|ref|XP_016425997.1| PREDICTED: transmembrane protein 192 isoform X1 [Sinocyclocheilus rhinocerous]
CI01000015_02366085_02370003	CI01000015	2365714	2370475	+	1125	CI01000015_02366085_02370003	-	-	-	-	-	-	-
CI01000014_00039915_00044319	CI01000014	39872	44604	+	1609	CI01000014_00039915_00044319	GO:0005634;GO:0061630;GO:0005737;GO:0032436;GO:0042787;GO:0031624;GO:0060828;GO:0000151;GO:0008270;GO:0000209	K11971	PF05773;PF01485	veNOG15091	O	sp|Q9UBS8|RNF14_HUMAN E3 ubiquitin-protein ligase RNF14 OS=Homo sapiens GN=RNF14 PE=1 SV=1	gi|1025109174|ref|XP_016347718.1| PREDICTED: E3 ubiquitin-protein ligase RNF14 [Sinocyclocheilus anshuiensis] &gt;gi|1025109178|ref|XP_016347719.1| PREDICTED: E3 ubiquitin-protein ligase RNF14 [Sinocyclocheilus anshuiensis] &gt;gi|1025109182|ref|XP_016347720.1| PREDICTED: E3 ubiquitin-protein ligase RNF14 [Sinocyclocheilus anshuiensis] &gt;gi|1025109186|ref|XP_016347721.1| PREDICTED: E3 ubiquitin…
CI01000367_00131770_00138127	CI01000367	131484	138374	-	1562	CI01000367_00131770_00138127	-	-	PF00595	veNOG08997	S	sp|Q91VY6|CYTIP_MOUSE Cytohesin-interacting protein OS=Mus musculus GN=Cytip PE=1 SV=1	gi|1025386396|ref|XP_016401954.1| PREDICTED: cytohesin-interacting protein-like [Sinocyclocheilus rhinocerous]
CI01000189_03165381_03189571	CI01000189	3164466	3189571	-	3353	CI01000189_03165381_03189571	-	K18595	PF03451;PF00400;PF12894	veNOG13678	S	sp|O00423|EMAL1_HUMAN Echinoderm microtubule-associated protein-like 1 OS=Homo sapiens GN=EML1 PE=1 SV=3	gi|1025379607|ref|XP_016400119.1| PREDICTED: echinoderm microtubule-associated protein-like 1 isoform X3 [Sinocyclocheilus rhinocerous]
CI01000308_01951635_01956348	CI01000308	1951635	1956362	+	901	CI01000308_01951635_01956348	GO:0046872;GO:0016787;GO:0003676	-	PF01223	veNOG09111	R	sp|O94919|ENDD1_HUMAN Endonuclease domain-containing 1 protein OS=Homo sapiens GN=ENDOD1 PE=1 SV=2	gi|326674108|ref|XP_003200071.1| PREDICTED: endonuclease domain-containing 1 protein-like [Danio rerio]
CI01000058_03668662_03671701	CI01000058	3668546	3672185	-	1773	CI01000058_03668662_03671701	-	-	PF00096	veNOG07564	K	sp|Q804Q5|FEZF2_DANRE Fez family zinc finger protein 2 OS=Danio rerio GN=fezf2 PE=1 SV=2	gi|1025397079|ref|XP_016406879.1| PREDICTED: fez family zinc finger protein 2 [Sinocyclocheilus rhinocerous] &gt;gi|1025397083|ref|XP_016406880.1| PREDICTED: fez family zinc finger protein 2 [Sinocyclocheilus rhinocerous] &gt;gi|1025397089|ref|XP_016406881.1| PREDICTED: fez family zinc finger protein 2 [Sinocyclocheilus rhinocerous] &gt;gi|1025397093|ref|XP_016406882.1| PREDICTED: fez family zinc…
CI01000154_01505317_01513821	CI01000154	1505105	1513983	-	2117	CI01000154_01505317_01513821	-	K08073	PF13671;PF08645	veNOG07089	L	sp|Q9JLV6|PNKP_MOUSE Bifunctional polynucleotide phosphatase/kinase OS=Mus musculus GN=Pnkp PE=1 SV=2	gi|1025175490|ref|XP_016420296.1| PREDICTED: bifunctional polynucleotide phosphatase/kinase-like [Sinocyclocheilus rhinocerous] &gt;gi|1025175496|ref|XP_016420297.1| PREDICTED: bifunctional polynucleotide phosphatase/kinase-like [Sinocyclocheilus rhinocerous]
CI01000005_04401277_04428207	CI01000005	4401248	4428207	-	2517	CI01000005_04401277_04428207	-	K14289	PF03810;PF08389	veNOG02699	U	sp|Q9HAV4|XPO5_HUMAN Exportin-5 OS=Homo sapiens GN=XPO5 PE=1 SV=1	gi|1025403806|ref|XP_016408700.1| PREDICTED: exportin-5 [Sinocyclocheilus rhinocerous]
CI01000044_00122387_00146289	CI01000044	122387	146840	+	2002	CI01000044_00122387_00146289	GO:0000975;GO:0008283;GO:0006355;GO:0003700	K10153	PF00605	veNOG10972	K	sp|P14316|IRF2_HUMAN Interferon regulatory factor 2 OS=Homo sapiens GN=IRF2 PE=1 SV=2	gi|411012999|gb|AFV99156.1| interferon regulatory factor 2 [Ctenopharyngodon idella]
CI01000203_00644825_00662620	CI01000203	644166	662800	+	1364	CI01000203_00644825_00662620	-	-	-	-	-	-	-
CI01000129_01893432_01893677	CI01000129	1892835	1893948	+	1114	CI01000129_01893432_01893677	-	K09614	-	veNOG07367	O	-	gi|1025168557|ref|XP_016419432.1| PREDICTED: atrial natriuretic peptide-converting enzyme-like [Sinocyclocheilus rhinocerous]
CI01000340_08024828_08028479	CI01000340	8024828	8028608	+	1590	CI01000340_08024828_08028479	GO:0043022;GO:0005525;GO:0005737	-	PF13167;PF01926;PF16360	veNOG11328	R	sp|Q6DCC6|GTPB6_XENLA Putative GTP-binding protein 6 OS=Xenopus laevis GN=gtpbp6 PE=2 SV=1	gi|966670253|gb|KTG03634.1| hypothetical protein cypCar_00005426 [Cyprinus carpio]
CI01000056_00152687_00160917	CI01000056	152553	161101	-	2124	CI01000056_00152687_00160917	GO:0005794;GO:0005819;GO:0031463;GO:0004842	K10475	PF07707;PF01344;PF00651	veNOG02473	T	sp|Q08CL3|KBTB8_DANRE Kelch repeat and BTB domain-containing protein 8 OS=Danio rerio GN=kbtbd8 PE=2 SV=1	gi|158517974|ref|NP_001103500.1| kelch repeat and BTB domain-containing protein 8 [Danio rerio] &gt;gi|123913994|sp|Q08CL3.1|KBTB8_DANRE RecName: Full=Kelch repeat and BTB domain-containing protein 8; AltName: Full=T-cell activation kelch repeat protein; Short=TA-KRP &gt;gi|115313163|gb|AAI24189.1| Kelch repeat and BTB (POZ) domain containing 8 [Danio rerio] &gt;gi|158253688|gb|AAI54346.1| Kelch …
CI01000306_01483485_01492511	CI01000306	1482872	1492511	-	2265	CI01000306_01483485_01492511	-	K17339	PF02263;PF02841	veNOG03973	R	sp|Q8NHH9|ATLA2_HUMAN Atlastin-2 OS=Homo sapiens GN=ATL2 PE=1 SV=2	gi|1025109267|ref|XP_016347741.1| PREDICTED: atlastin-2 isoform X1 [Sinocyclocheilus anshuiensis]
CI01000027_08864430_08897266	CI01000027	8864268	8897266	-	5164	CI01000027_08864430_08897266	-	-	-	veNOG10946	S	sp|Q8NDA8|MROH1_HUMAN Maestro heat-like repeat-containing protein family member 1 OS=Homo sapiens GN=MROH1 PE=2 SV=3	gi|1025330526|ref|XP_016389329.1| PREDICTED: maestro heat-like repeat-containing protein family member 1 isoform X1 [Sinocyclocheilus rhinocerous]
CI01138196_00000188_00000521	CI01138196	188	521	+	334	CI01138196_00000188_00000521	-	-	-	-	-	-	gi|1024957760|ref|XP_016299821.1| PREDICTED: uncharacterized protein LOC107656463 [Sinocyclocheilus anshuiensis]
CI01000000_15091223_15092317	CI01000000	15091009	15092571	+	924	CI01000000_15091223_15092317	GO:0005634;GO:0009953;GO:0070236;GO:0030513;GO:0003700;GO:0007420;GO:0005737	-	-	veNOG12179;veNOG35265	SK	-	gi|1024983502|ref|XP_016313489.1| PREDICTED: uncharacterized protein LOC107666597 [Sinocyclocheilus anshuiensis]
CI01000072_02109877_02133927	CI01000072	2109877	2134029	+	1152	CI01000072_02109877_02133927	-	-	PF03798	veNOG09763	S	sp|A8WGS4|TLCD2_DANRE TLC domain-containing protein 2 OS=Danio rerio GN=tlcd2 PE=2 SV=1	gi|1024979144|ref|XP_016311156.1| PREDICTED: TLC domain-containing protein 2 [Sinocyclocheilus anshuiensis]
CI01000115_02805115_02809098	CI01000115	2804414	2809098	-	2117	CI01000115_02805115_02809098	GO:0008395;GO:0016705;GO:0020037;GO:0005506;GO:0055114	K17858	PF00067	veNOG03418	Q	sp|O35293|CP2F2_RAT Cytochrome P450 2F2 OS=Rattus norvegicus GN=Cyp2f2 PE=2 SV=1	gi|1025242879|ref|XP_016366966.1| PREDICTED: cytochrome P450 2F2-like [Sinocyclocheilus rhinocerous]
CI01072798_00000101_00001693	CI01072798	101	1693	-	555	CI01072798_00000101_00001693	-	-	-	opiNOG09235;veNOG32855;veNOG01344;opiNOG60341	SRP	-	gi|1020512049|ref|XP_016095167.1| PREDICTED: von Willebrand factor A domain-containing protein 7-like [Sinocyclocheilus grahami]
CI01000030_07274776_07276578	CI01000030	7274142	7276845	-	1285	CI01000030_07274776_07276578	-	-	-	-	-	-	-
CI01000016_07318179_07319855	CI01000016	7318128	7319855	-	363	CI01000016_07318179_07319855	GO:0007015	-	-	veNOG11953	ZT	sp|Q2V2M9|FHOD3_HUMAN FH1/FH2 domain-containing protein 3 OS=Homo sapiens GN=FHOD3 PE=1 SV=2	gi|743704465|ref|XP_010945510.1| PREDICTED: FH1/FH2 domain-containing protein 3-like, partial [Camelus bactrianus]
CI01000010_11815857_11846058	CI01000010	11814192	11846058	-	3040	CI01000010_11815857_11846058	-	-	PF10358	veNOG00371	S	sp|Q78T81|F102A_MOUSE Protein FAM102A OS=Mus musculus GN=Fam102a PE=1 SV=1	gi|326669812|ref|XP_003199086.1| PREDICTED: protein FAM102A [Danio rerio]
CI01000009_14348389_14374515	CI01000009	14348389	14375683	+	2761	CI01000009_14348389_14374515	GO:0030992;GO:0005929;GO:0070507;GO:0005813;GO:0060271;GO:0042073;GO:0005515;GO:0048793	K19680	PF10243	veNOG08060	Z	sp|Q6PGZ3|MIPT3_DANRE TRAF3-interacting protein 1 OS=Danio rerio GN=traf3ip1 PE=2 SV=1	gi|688572416|ref|XP_009303229.1| PREDICTED: TRAF3-interacting protein 1 isoform X3 [Danio rerio]
CI01000339_06430066_06464538	CI01000339	6429804	6464951	+	2106	CI01000339_06430066_06464538	-	K07359	PF00069	veNOG06565	T	sp|Q8N5S9|KKCC1_HUMAN Calcium/calmodulin-dependent protein kinase kinase 1 OS=Homo sapiens GN=CAMKK1 PE=1 SV=2	gi|1024977837|ref|XP_016310464.1| PREDICTED: calcium/calmodulin-dependent protein kinase kinase 1-like isoform X1 [Sinocyclocheilus anshuiensis] &gt;gi|1024977839|ref|XP_016310465.1| PREDICTED: calcium/calmodulin-dependent protein kinase kinase 1-like isoform X1 [Sinocyclocheilus anshuiensis] &gt;gi|1024977841|ref|XP_016310466.1| PREDICTED: calcium/calmodulin-dependent protein kinase kinase 1-lik…
CI01000047_03087382_03094014	CI01000047	3087080	3096017	-	3793	CI01000047_03087382_03094014	-	-	PF13855;PF03736;PF01463	veNOG01049	T	sp|Q5E9T6|LGI1_BOVIN Leucine-rich glioma-inactivated protein 1 OS=Bos taurus GN=LGI1 PE=2 SV=1	gi|1024978316|ref|XP_016310715.1| PREDICTED: leucine-rich glioma-inactivated protein 1-like [Sinocyclocheilus anshuiensis]
CI01000001_05848734_05855468	CI01000001	5848633	5855805	-	1803	CI01000001_05848734_05855468	-	K08126	PF13855;PF07742	veNOG05910	R	sp|P19879|MIME_BOVIN Mimecan OS=Bos taurus GN=OGN PE=1 SV=2	gi|966710682|gb|KTG42920.1| hypothetical protein cypCar_00000495 [Cyprinus carpio]
CI01000314_00047584_00054458	CI01000314	47584	54842	+	1518	CI01000314_00047584_00054458	GO:0015914;GO:0016021	-	PF03381	veNOG04138	TDK	sp|Q5F362|CC50A_CHICK Cell cycle control protein 50A OS=Gallus gallus GN=TMEM30A PE=2 SV=1	gi|49256669|gb|AAH74040.1| Transmembrane protein 30A [Danio rerio] &gt;gi|182890382|gb|AAI64201.1| Tmem30a protein [Danio rerio]
CI01000321_01342947_01344272	CI01000321	1342900	1344611	+	977	CI01000321_01342947_01344272	GO:0033685;GO:0007218	-	-	veNOG23117	R	-	gi|130506474|ref|NP_001076418.1| pro-FMRFamide-related neuropeptide VF precursor [Danio rerio] &gt;gi|116078054|dbj|BAF34890.1| RFamide-related peptide [Danio rerio] &gt;gi|150416767|gb|ABR68853.1| FMRFamide related peptide 1 [Danio rerio] &gt;gi|190337622|gb|AAI63155.1| Neuropeptide VF precursor like [Danio rerio] &gt;gi|190339960|gb|AAI63153.1| Neuropeptide VF precursor like [Danio rerio] &gt;g…
CI01000020_06658746_06669924	CI01000020	6658242	6669924	-	1682	CI01000020_06658746_06669924	-	-	-	veNOG09454	S	-	gi|528476099|ref|XP_005164664.1| PREDICTED: coiled-coil domain-containing protein 136-like isoform X1 [Danio rerio]
CI01000018_04237268_04237554	CI01000018	4237090	4237554	+	352	CI01000018_04237268_04237554	-	K13907	-	veNOG23201	S	sp|J7FQE8|CYTB_OPLFA Cystatin-B OS=Oplegnathus fasciatus PE=2 SV=1	gi|1025204717|ref|XP_016427070.1| PREDICTED: cystatin-B-like isoform X1 [Sinocyclocheilus rhinocerous]
CI01000111_00931418_00942607	CI01000111	930774	942778	-	1490	CI01000111_00931418_00942607	-	-	-	-	-	-	-
CI01000006_07167131_07168925	CI01000006	7166778	7168925	+	798	CI01000006_07167131_07168925	-	K07205	PF05456	veNOG21849	J	sp|Q13542|4EBP2_HUMAN Eukaryotic translation initiation factor 4E-binding protein 2 OS=Homo sapiens GN=EIF4EBP2 PE=1 SV=1	gi|966668840|gb|KTG02221.1| hypothetical protein cypCar_00031532 [Cyprinus carpio]
CI01000319_00000067_00003612	CI01000319	67	3830	+	812	CI01000319_00000067_00003612	GO:0016740	K00799	PF14497	veNOG11874	O	sp|P30568|GSTA_PLEPL Glutathione S-transferase A OS=Pleuronectes platessa PE=2 SV=1	gi|157142994|gb|ABV24479.1| glutathione S-transferase [Ctenopharyngodon idella]
CI01000070_04781934_04789119	CI01000070	4780493	4789699	+	2546	CI01000070_04781934_04789119	GO:0005622;GO:0005525;GO:0007265;GO:0005886;GO:0003924	K07834	PF00071	veNOG02061	R	sp|P63321|RALA_MOUSE Ras-related protein Ral-A OS=Mus musculus GN=Rala PE=1 SV=1	gi|41056021|ref|NP_957312.1| ras-related protein Ral-A [Danio rerio] &gt;gi|1020542852|ref|XP_016107981.1| PREDICTED: ras-related protein Ral-A [Sinocyclocheilus grahami] &gt;gi|1020542858|ref|XP_016107982.1| PREDICTED: ras-related protein Ral-A [Sinocyclocheilus grahami] &gt;gi|1025287674|ref|XP_016374743.1| PREDICTED: ras-related protein Ral-A [Sinocyclocheilus rhinocerous] &gt;gi|1025287678|re…
CI01000060_01028310_01045606	CI01000060	1026969	1045658	+	3877	CI01000060_01028310_01045606	-	-	PF02181;PF06367	veNOG00233	ZT	sp|Q27J81|INF2_HUMAN Inverted formin-2 OS=Homo sapiens GN=INF2 PE=1 SV=2	gi|1024927507|ref|XP_016361842.1| PREDICTED: inverted formin-2-like [Sinocyclocheilus anshuiensis]
CI01000091_00039550_00086927	CI01000091	39232	88185	+	2116	CI01000091_00039550_00086927	-	-	-	veNOG27252;veNOG14770;veNOG13496;opiNOG39313	SR	-	gi|1024972362|ref|XP_016307648.1| PREDICTED: uncharacterized protein LOC107662224 [Sinocyclocheilus anshuiensis]
CI01000020_02121873_02122329	CI01000020	2121714	2122619	-	827	CI01000020_02121873_02122329	-	-	-	veNOG26364	R	-	gi|478214340|gb|AGI92943.1| kisspeptin2 [Megalobrama amblycephala]
CI01000009_00338508_00341446	CI01000009	337308	341446	-	1791	CI01000009_00338508_00341446	-	-	PF00622	veNOG09632	S	sp|Q2T9X3|SPRY7_BOVIN SPRY domain-containing protein 7 OS=Bos taurus GN=SPRYD7 PE=2 SV=1	gi|41056100|ref|NP_956820.1| SPRY domain-containing protein 7 [Danio rerio] &gt;gi|33585761|gb|AAH55646.1| Zgc:66415 [Danio rerio] &gt;gi|45219910|gb|AAH66720.1| Zgc:66415 [Danio rerio]
CI01000054_01257527_01259314	CI01000054	1257527	1259314	-	949	CI01000054_01257527_01259314	-	-	-	veNOG13406	K	-	gi|1025135436|ref|XP_016352429.1| PREDICTED: uncharacterized protein LOC107696547 isoform X1 [Sinocyclocheilus anshuiensis]
CI01050445_00000120_00000784	CI01050445	120	784	-	408	CI01050445_00000120_00000784	-	-	-	veNOG13137	A	sp|Q6NZ18|BLOM7_DANRE Protein BLOM7 OS=Danio rerio GN=Kiaa0907 PE=2 SV=1	gi|1020565411|ref|XP_016112553.1| PREDICTED: UPF0469 protein KIAA0907 homolog isoform X1 [Sinocyclocheilus grahami]
CI01000141_00538423_00544672	CI01000141	538336	545097	+	941	CI01000141_00538423_00544672	-	-	-	-	-	-	-
CI01000050_01513337_01523389	CI01000050	1512826	1523632	-	1777	CI01000050_01513337_01523389	GO:0048920;GO:0007165;GO:0004871	K04536	PF00400	veNOG01770	R	sp|Q6PH57|GBB1_DANRE Guanine nucleotide-binding protein G(I)/G(S)/G(T) subunit beta-1 OS=Danio rerio GN=gnb1 PE=2 SV=1	gi|148524806|dbj|BAF63410.1| G-protein beta subunit 1 [Cyprinus carpio] &gt;gi|966699938|gb|KTG32179.1| hypothetical protein cypCar_00041819 [Cyprinus carpio]
CI01098318_00000387_00003929	CI01098318	387	4233	+	508	CI01098318_00000387_00003929	-	-	-	-	-	-	-
CI01000304_17453343_17454323	CI01000304	17452952	17454439	+	1488	CI01000304_17453343_17454323	GO:0007186;GO:0007608;GO:0016021;GO:0004984;GO:0005886;GO:0004930	-	PF13853	veNOG27857	R	sp|Q8NGY5|OR6N1_HUMAN Olfactory receptor 6N1 OS=Homo sapiens GN=OR6N1 PE=3 SV=1	gi|1025075837|ref|XP_016338601.1| PREDICTED: olfactory receptor 6N1-like [Sinocyclocheilus anshuiensis]
CI01000000_17548644_17553758	CI01000000	17548269	17553758	-	1879	CI01000000_17548644_17553758	-	K04129	PF00001	KOG4220;veNOG03027	T	sp|Q9N2A3|ACM3_GORGO Muscarinic acetylcholine receptor M3 OS=Gorilla gorilla gorilla GN=CHRM3 PE=3 SV=1	gi|1025405689|ref|XP_016409190.1| PREDICTED: muscarinic acetylcholine receptor M3-like [Sinocyclocheilus rhinocerous]
CI01000048_00000701_00001654	CI01000048	651	2501	-	1317	CI01000048_00000701_00001654	-	-	-	-	-	-	gi|688618197|ref|XP_009294630.1| PREDICTED: histone H3.v1-like [Danio rerio]
CI01000023_00411148_00415999	CI01000023	410412	416269	+	2968	CI01000023_00411148_00415999	-	-	PF04548	veNOG10094	S	sp|Q8K3K9|GIMA4_RAT GTPase IMAP family member 4 OS=Rattus norvegicus GN=Gimap4 PE=1 SV=1	gi|1025038182|ref|XP_016326860.1| PREDICTED: uncharacterized protein LOC107676722 [Sinocyclocheilus anshuiensis]
CI01000093_00716586_00720543	CI01000093	716569	720866	-	679	CI01000093_00716586_00720543	-	-	-	-	-	-	-
CI01000080_02348887_02351141	CI01000080	2348145	2351746	+	2160	CI01000080_02348887_02351141	-	-	-	veNOG03823;opiNOG10342	S	sp|Q5JUQ0|FA78A_HUMAN Protein FAM78A OS=Homo sapiens GN=FAM78A PE=2 SV=1	gi|1025369800|ref|XP_016397477.1| PREDICTED: protein FAM78B-like [Sinocyclocheilus rhinocerous]
CI01000050_01261502_01265283	CI01000050	1261367	1265283	+	1011	CI01000050_01261502_01265283	GO:0007186;GO:0007602;GO:0016021;GO:0007601;GO:0018298;GO:0009881;GO:0004930	K04251	PF00001	veNOG14305	R	sp|O42266|OPSP_ICTPU Parapinopsin OS=Ictalurus punctatus PE=2 SV=1	gi|1020582579|ref|XP_016120978.1| PREDICTED: parapinopsin-like [Sinocyclocheilus grahami]
CI01000028_08134368_08134658	CI01000028	8134368	8134690	+	323	CI01000028_08134368_08134658	-	-	-	veNOG18562	L	-	gi|908547784|ref|XP_013121342.1| PREDICTED: uncharacterized protein LOC100702678 [Oreochromis niloticus]
CI01000009_04866883_04867968	CI01000009	4866751	4868549	+	920	CI01000009_04866883_04867968	-	K16798	-	veNOG10080	K	-	gi|1020473870|ref|XP_016142154.1| PREDICTED: zinc finger protein GLI2-like isoform X1 [Sinocyclocheilus grahami]
CI01030191_00000306_00001130	CI01030191	306	1130	-	387	CI01030191_00000306_00001130	-	-	-	veNOG29248;KOG4291	W	sp|Q5ZQU0|SNED1_RAT Sushi, nidogen and EGF-like domain-containing protein 1 OS=Rattus norvegicus GN=Sned1 PE=2 SV=2	gi|1020567714|ref|XP_016113017.1| PREDICTED: alpha-tectorin-like [Sinocyclocheilus grahami]
CI01000069_02454588_02465668	CI01000069	2454588	2465681	+	3042	CI01000069_02454588_02465668	-	K12558	PF00041;PF07679	veNOG01617	Z	sp|Q5XKE0|MYPC2_MOUSE Myosin-binding protein C, fast-type OS=Mus musculus GN=Mybpc2 PE=1 SV=1	gi|966646887|gb|KTF81797.1| hypothetical protein cypCar_00008924 [Cyprinus carpio]
CI01000020_06146066_06148751	CI01000020	6145721	6148751	-	1142	CI01000020_06146066_06148751	-	K19013	-	veNOG07663	T	sp|Q8WWQ8|STAB2_HUMAN Stabilin-2 OS=Homo sapiens GN=STAB2 PE=1 SV=3	gi|1024957077|ref|XP_016299463.1| PREDICTED: stabilin-2-like [Sinocyclocheilus anshuiensis]
CI01000000_17139308_17145015	CI01000000	17139182	17145409	-	1075	CI01000000_17139308_17145015	-	-	-	-	-	-	-
CI01000005_06037247_06040370	CI01000005	6036706	6040632	-	1292	CI01000005_06037247_06040370	-	-	PF15043	veNOG08721	T	sp|Q96F85|CNRP1_HUMAN CB1 cannabinoid receptor-interacting protein 1 OS=Homo sapiens GN=CNRIP1 PE=1 SV=1	gi|966647639|gb|KTF82549.1| hypothetical protein cypCar_00025179 [Cyprinus carpio]
CI01000301_01488379_01493285	CI01000301	1488124	1493285	-	930	CI01000301_01488379_01493285	GO:0000398;GO:0005686;GO:0000166;GO:0071013;GO:0035614	K11094	PF00076	veNOG08832	A	sp|P08579|RU2B_HUMAN U2 small nuclear ribonucleoprotein B&apos;&apos; OS=Homo sapiens GN=SNRPB2 PE=1 SV=1	gi|966643617|gb|KTF78529.1| hypothetical protein cypCar_00011241, partial [Cyprinus carpio]
CI01000004_10692864_10704094	CI01000004	10692637	10704094	-	3296	CI01000004_10692864_10704094	GO:0015276;GO:0009593;GO:0008381;GO:0034220;GO:0016021;GO:0070542;GO:0050974;GO:0050960	K04984	PF13637;PF12796;PF00520;PF00023	veNOG08471	P	sp|O75762|TRPA1_HUMAN Transient receptor potential cation channel subfamily A member 1 OS=Homo sapiens GN=TRPA1 PE=1 SV=3	gi|1020497779|ref|XP_016087555.1| PREDICTED: transient receptor potential cation channel subfamily A member 1-like [Sinocyclocheilus grahami]
CI01000367_00251966_00286991	CI01000367	251966	286991	-	1176	CI01000367_00251966_00286991	-	K04675	PF07714;PF08515	veNOG08367	T	sp|Q90ZK6|ACVR1_CHICK Activin receptor type-1 OS=Gallus gallus GN=ACVR1 PE=2 SV=1	gi|1025071814|ref|XP_016337486.1| PREDICTED: activin receptor type-1-like [Sinocyclocheilus anshuiensis]
CI01000163_00188226_00189219	CI01000163	187565	189265	+	1493	CI01000163_00188226_00189219	-	-	PF00665	opiNOG01931;COG2801;veNOG25782	RL	sp|Q09575|YRD6_CAEEL Uncharacterized protein K02A2.6 OS=Caenorhabditis elegans GN=K02A2.6 PE=4 SV=1	gi|657806344|ref|XP_008330351.1| PREDICTED: uncharacterized protein K02A2.6-like isoform X1 [Cynoglossus semilaevis]
CI01180000_07279496_07302239	CI01180000	7279496	7302239	+	1806	CI01180000_07279496_07302239	-	-	PF01391	-	-	-	gi|1020420681|ref|XP_016129355.1| PREDICTED: collagen alpha-1(XIII) chain-like isoform X1 [Sinocyclocheilus grahami]
CI01000340_08774019_08777325	CI01000340	8773837	8778302	+	1594	CI01000340_08774019_08777325	GO:0005768;GO:0006810;GO:0048821;GO:0098588;GO:0098805;GO:0005764;GO:0044446	K15380	PF16954	veNOG18127	P	sp|Q7T3B2|HRG1A_DANRE Heme transporter hrg1-A OS=Danio rerio GN=slc48a1b PE=2 SV=1	gi|966659194|gb|KTF94048.1| hypothetical protein cypCar_00015953, partial [Cyprinus carpio]
CI01078447_00000109_00000731	CI01078447	109	731	-	466	CI01078447_00000109_00000731	-	K09516	-	veNOG03746;COG1233	HQ	sp|Q5BLE8|RETST_DANRE Putative all-trans-retinol 13,14-reductase OS=Danio rerio GN=retsat PE=2 SV=1	gi|1025035323|ref|XP_016326097.1| PREDICTED: putative all-trans-retinol 13,14-reductase isoform X1 [Sinocyclocheilus anshuiensis]
CI01000255_00265228_00279586	CI01000255	263992	280049	+	3175	CI01000255_00265228_00279586	-	-	PF04548	veNOG06067;veNOG08857	R	sp|Q8NHV1|GIMA7_HUMAN GTPase IMAP family member 7 OS=Homo sapiens GN=GIMAP7 PE=1 SV=1	gi|1020537785|ref|XP_016106952.1| PREDICTED: GTPase IMAP family member 8-like, partial [Sinocyclocheilus grahami]
CI01000306_08378026_08379833	CI01000306	8377980	8380016	+	895	CI01000306_08378026_08379833	-	-	-	veNOG27132;veNOG25907	R	-	gi|966652931|gb|KTF87833.1| hypothetical protein cypCar_00002052, partial [Cyprinus carpio]
CI01000319_04600000_04607691	CI01000319	4599412	4607816	-	1805	CI01000319_04600000_04607691	-	K07825	PF00400	veNOG16276;veNOG15112	R	sp|Q61011|GBB3_MOUSE Guanine nucleotide-binding protein G(I)/G(S)/G(T) subunit beta-3 OS=Mus musculus GN=Gnb3 PE=1 SV=2	gi|1024979591|ref|XP_016311400.1| PREDICTED: guanine nucleotide-binding protein G(I)/G(S)/G(T) subunit beta-3-like [Sinocyclocheilus anshuiensis] &gt;gi|1024979593|ref|XP_016311401.1| PREDICTED: guanine nucleotide-binding protein G(I)/G(S)/G(T) subunit beta-3-like [Sinocyclocheilus anshuiensis] &gt;gi|1024979595|ref|XP_016311402.1| PREDICTED: guanine nucleotide-binding protein G(I)/G(S)/G(T) subu…
CI01000006_00666971_00667988	CI01000006	666793	668389	+	750	CI01000006_00666971_00667988	-	-	-	-	-	-	-
CI01000052_01724348_01731400	CI01000052	1724071	1731763	-	1300	CI01000052_01724348_01731400	GO:0004364;GO:0008152	K00799	PF02798;PF14497	veNOG09534	O	sp|Q9BEA9|GSTM3_MACFU Glutathione S-transferase Mu 3 OS=Macaca fuscata fuscata GN=GSTM3 PE=2 SV=3	gi|926457164|dbj|BAS29967.1| glutathione S-transferase mu [Cyprinus carpio]
CI01028126_00000666_00001439	CI01028126	613	1439	-	558	CI01028126_00000666_00001439	GO:0018345;GO:0005794;GO:0008270;GO:0016021;GO:0019706	K20030	PF01529	veNOG00515	R	sp|Q2THW8|ZDHC8_CANLF Probable palmitoyltransferase ZDHHC8 OS=Canis lupus familiaris GN=ZDHHC8 PE=2 SV=1	gi|1025406731|ref|XP_016409466.1| PREDICTED: probable palmitoyltransferase ZDHHC8 [Sinocyclocheilus rhinocerous]
CI01000030_11047852_11057798	CI01000030	11047762	11057798	+	2545	CI01000030_11047852_11057798	GO:0006396;GO:0003723	K12841	PF01805;PF01585;PF04818	veNOG06772	R	sp|Q8CGZ0|CHERP_MOUSE Calcium homeostasis endoplasmic reticulum protein OS=Mus musculus GN=Cherp PE=1 SV=1	gi|1025413548|ref|XP_016411315.1| PREDICTED: calcium homeostasis endoplasmic reticulum protein-like isoform X2 [Sinocyclocheilus rhinocerous]
CI01000016_03064633_03068201	CI01000016	3064562	3069092	-	1559	CI01000016_03064633_03068201	GO:0007264;GO:0005525	-	PF00071	veNOG15062	U	sp|Q96DA2|RB39B_HUMAN Ras-related protein Rab-39B OS=Homo sapiens GN=RAB39B PE=1 SV=1	gi|688591865|ref|XP_009290784.1| PREDICTED: ras-related protein Rab-39A-like [Danio rerio]
CI01019968_00000155_00002707	CI01019968	155	2796	+	1289	CI01019968_00000155_00002707	-	-	PF00092	opiNOG32289;veNOG16024	R	sp|Q9GLY5|ITIH3_RABIT Inter-alpha-trypsin inhibitor heavy chain H3 OS=Oryctolagus cuniculus GN=ITIH3 PE=2 SV=1	gi|1025186129|ref|XP_016422340.1| PREDICTED: inter-alpha-trypsin inhibitor heavy chain H3-like [Sinocyclocheilus rhinocerous]
CI01000026_11367029_11386064	CI01000026	11366815	11386064	-	5335	CI01000026_11367029_11386064	-	K05698	PF00102;PF00041	veNOG10981	T	sp|Q9W6V5|PTPRJ_CHICK Receptor-type tyrosine-protein phosphatase eta OS=Gallus gallus GN=PTPRJ PE=2 SV=2	gi|1024944753|ref|XP_016361380.1| PREDICTED: receptor-type tyrosine-protein phosphatase eta-like isoform X1 [Sinocyclocheilus anshuiensis]
CI01023789_00000444_00002559	CI01023789	444	2559	+	332	CI01023789_00000444_00002559	GO:0006508;GO:0004222;GO:0008270;GO:0005578	K09609	-	KOG3538;veNOG06334	O	sp|P59511|ATS20_MOUSE A disintegrin and metalloproteinase with thrombospondin motifs 20 OS=Mus musculus GN=Adamts20 PE=2 SV=2	gi|1025382169|ref|XP_016400809.1| PREDICTED: A disintegrin and metalloproteinase with thrombospondin motifs 20-like [Sinocyclocheilus rhinocerous]
CI01000004_10376389_10423302	CI01000004	10376389	10423302	+	2976	CI01000004_10376389_10423302	GO:0007268;GO:0030054;GO:0014069;GO:0045211	K15008	PF03359	veNOG01303	T	sp|Q7ZYZ6|DLGP1_DANRE Disks large-associated protein 1 OS=Danio rerio GN=dlgap1 PE=3 SV=2	gi|320461551|ref|NP_001189384.1| disks large-associated protein 1 [Danio rerio] &gt;gi|114149277|sp|Q7ZYZ6.2|DLGP1_DANRE RecName: Full=Disks large-associated protein 1; Short=DAP-1; AltName: Full=Guanylate kinase-associated protein
CI01000157_00549658_00551341	CI01000157	549644	551414	-	1437	CI01000157_00549658_00551341	-	K04282	PF00001	veNOG01076	T	sp|P21761|TRFR_MOUSE Thyrotropin-releasing hormone receptor OS=Mus musculus GN=Trhr PE=2 SV=1	gi|1020520407|ref|XP_016099592.1| PREDICTED: thyrotropin-releasing hormone receptor-like [Sinocyclocheilus grahami]
CI01000059_04817657_04822186	CI01000059	4817569	4822440	-	1194	CI01000059_04817657_04822186	GO:0006886;GO:0005774;GO:0061025;GO:0035494;GO:0005483;GO:0031201;GO:0019905	K15296	PF14938	veNOG07788;NOG02028	U	sp|Q9DB05|SNAA_MOUSE Alpha-soluble NSF attachment protein OS=Mus musculus GN=Napa PE=1 SV=1	gi|1025402886|ref|XP_016408449.1| PREDICTED: alpha-soluble NSF attachment protein-like [Sinocyclocheilus rhinocerous]
CI01000020_04195892_04207990	CI01000020	4195892	4208171	-	2779	CI01000020_04195892_04207990	GO:0031965;GO:0008565;GO:0006606;GO:0005737;GO:0008139	K15436	PF08389	veNOG04401	U	sp|Q9Y5L0|TNPO3_HUMAN Transportin-3 OS=Homo sapiens GN=TNPO3 PE=1 SV=3	gi|41055198|ref|NP_957381.1| transportin-3 [Danio rerio] &gt;gi|28278405|gb|AAH45332.1| Transportin 3 [Danio rerio]
CI01000032_03546128_03546854	CI01000032	3545633	3549756	-	3742	CI01000032_03546128_03546854	-	-	-	-	-	-	-
CI01000001_08531360_08533429	CI01000001	8530613	8533595	-	1399	CI01000001_08531360_08533429	GO:0003319;GO:0071907;GO:0070121;GO:0060972;GO:0061371	K09546	PF00011	veNOG03041	O	sp|Q9UBY9|HSPB7_HUMAN Heat shock protein beta-7 OS=Homo sapiens GN=HSPB7 PE=1 SV=1	gi|966645124|gb|KTF80036.1| hypothetical protein cypCar_00021810 [Cyprinus carpio]
CI01000320_01433381_01435726	CI01000320	1433138	1435726	+	735	CI01000320_01433381_01435726	-	-	PF16273	veNOG11996	T	sp|Q9Y266|NUDC_HUMAN Nuclear migration protein nudC OS=Homo sapiens GN=NUDC PE=1 SV=1	gi|1024926430|ref|XP_016357973.1| PREDICTED: nuclear migration protein nudC-like [Sinocyclocheilus anshuiensis]
CI01000129_01671932_01683213	CI01000129	1671745	1683361	-	3689	CI01000129_01671932_01683213	GO:0005488	K10392	PF00225;PF16183	veNOG10184	Z	sp|O43896|KIF1C_HUMAN Kinesin-like protein KIF1C OS=Homo sapiens GN=KIF1C PE=1 SV=3	gi|597758139|ref|XP_007240786.1| PREDICTED: kinesin-like protein KIF1C isoform X1 [Astyanax mexicanus]
CI01000115_02859944_02865525	CI01000115	2859557	2866220	-	2018	CI01000115_02859944_02865525	-	K09076	PF00010	veNOG14161;veNOG11056	K	sp|Q9BRJ9|MESP1_HUMAN Mesoderm posterior protein 1 OS=Homo sapiens GN=MESP1 PE=2 SV=1	gi|1020412090|ref|XP_016124757.1| PREDICTED: uncharacterized protein LOC107583158 [Sinocyclocheilus grahami] &gt;gi|1020455425|ref|XP_016134062.1| PREDICTED: uncharacterized protein LOC107589984 [Sinocyclocheilus grahami]
CI01000029_01750119_01750442	CI01000029	1749858	1750701	-	844	CI01000029_01750119_01750442	-	-	-	-	-	-	-
CI01000072_01901888_01919435	CI01000072	1900924	1919473	-	2568	CI01000072_01901888_01919435	-	-	-	-	-	-	-
CI01000037_02378066_02392175	CI01000037	2378066	2392871	+	2127	CI01000037_02378066_02392175	-	K19862	PF00018;PF00017;PF14604	veNOG00906	T	sp|O43639|NCK2_HUMAN Cytoplasmic protein NCK2 OS=Homo sapiens GN=NCK2 PE=1 SV=2	gi|966670160|gb|KTG03541.1| hypothetical protein cypCar_00004103 [Cyprinus carpio]
CI01000018_02389202_02488018	CI01000018	2389202	2488018	-	1707	CI01000018_02389202_02488018	GO:0016021;GO:0071205	K07380	PF02210	veNOG04496	T	sp|Q9CPW0|CNTP2_MOUSE Contactin-associated protein-like 2 OS=Mus musculus GN=Cntnap2 PE=1 SV=2	gi|987857594|gb|AME16444.1| Cntnap2a [Danio rerio]
CI01000339_00306275_00328002	CI01000339	305862	328451	-	2692	CI01000339_00306275_00328002	-	K05039	PF00209	veNOG05478	P	sp|Q9VR07|INE_DROME Sodium- and chloride-dependent GABA transporter ine OS=Drosophila melanogaster GN=ine PE=1 SV=1	gi|1025406330|ref|XP_016409366.1| PREDICTED: sodium- and chloride-dependent GABA transporter ine-like [Sinocyclocheilus rhinocerous]
CI01087467_00000372_00000658	CI01087467	331	658	-	244	CI01087467_00000372_00000658	-	K09630	-	COG5640;veNOG06138;veNOG00481	OTB	sp|Q5K2P9|POLS2_RAT Polyserase-2 OS=Rattus norvegicus GN=Prss36 PE=2 SV=1	gi|966638880|gb|KTF73984.1| hypothetical protein cypCar_00042680, partial [Cyprinus carpio]
CI01000015_00225860_00246953	CI01000015	225860	246953	-	1368	CI01000015_00225860_00246953	-	K07756	PF03770	veNOG08430	T	sp|Q92551|IP6K1_HUMAN Inositol hexakisphosphate kinase 1 OS=Homo sapiens GN=IP6K1 PE=1 SV=3	gi|1024989879|ref|XP_016315030.1| PREDICTED: inositol hexakisphosphate kinase 1-like isoform X1 [Sinocyclocheilus anshuiensis] &gt;gi|1024989881|ref|XP_016315031.1| PREDICTED: inositol hexakisphosphate kinase 1-like isoform X1 [Sinocyclocheilus anshuiensis]
CI01000026_00649560_00650856	CI01000026	648536	650856	-	1625	CI01000026_00649560_00650856	GO:0005811;GO:0042981	-	PF02017	veNOG06079	T	sp|O70303|CIDEB_MOUSE Cell death activator CIDE-B OS=Mus musculus GN=Cideb PE=1 SV=2	gi|1020426070|ref|XP_016131641.1| PREDICTED: cell death activator CIDE-B-like isoform X1 [Sinocyclocheilus grahami] &gt;gi|1020426073|ref|XP_016131642.1| PREDICTED: cell death activator CIDE-B-like isoform X2 [Sinocyclocheilus grahami] &gt;gi|1020426076|ref|XP_016131643.1| PREDICTED: cell death activator CIDE-B-like isoform X3 [Sinocyclocheilus grahami]
CI01000053_01932882_01958701	CI01000053	1932855	1960172	-	4291	CI01000053_01932882_01958701	-	K17930	PF02194;PF08628;PF00787	veNOG02572	U	sp|Q92543|SNX19_HUMAN Sorting nexin-19 OS=Homo sapiens GN=SNX19 PE=1 SV=2	gi|1025349892|ref|XP_016394542.1| PREDICTED: sorting nexin-19-like isoform X1 [Sinocyclocheilus rhinocerous]
CI01000133_01165182_01171198	CI01000133	1165182	1171461	+	1235	CI01000133_01165182_01171198	-	-	PF00291	veNOG00172;opiNOG13534	TE	sp|Q2FH01|TDCB_STAA3 L-threonine dehydratase catabolic TdcB OS=Staphylococcus aureus (strain USA300) GN=tdcB PE=3 SV=1	gi|1020556415|ref|XP_016110740.1| PREDICTED: phenylserine dehydratase-like [Sinocyclocheilus grahami] &gt;gi|1020556420|ref|XP_016110741.1| PREDICTED: phenylserine dehydratase-like [Sinocyclocheilus grahami]
CI01000026_03353132_03359434	CI01000026	3352570	3359492	-	1460	CI01000026_03353132_03359434	-	-	-	-	-	-	-
CI01000016_08229709_08230108	CI01000016	8229460	8230108	-	548	CI01000016_08229709_08230108	-	-	-	-	-	-	-
CI01000327_02637232_02642924	CI01000327	2637196	2643565	+	1511	CI01000327_02637232_02642924	-	-	PF13445	veNOG29346;veNOG01728;NOG179522	OR	sp|Q61510|TRI25_MOUSE E3 ubiquitin/ISG15 ligase TRIM25 OS=Mus musculus GN=Trim25 PE=1 SV=2	gi|966670204|gb|KTG03585.1| hypothetical protein cypCar_00017023 [Cyprinus carpio]
CI01000003_01348419_01352984	CI01000003	1346599	1352984	-	2438	CI01000003_01348419_01352984	-	K07910	PF00071	veNOG12059	U	sp|Q6DHC1|RB18B_DANRE Ras-related protein Rab-18-B OS=Danio rerio GN=rab18b PE=2 SV=1	gi|1020541595|ref|XP_016107730.1| PREDICTED: ras-related protein Rab-18-B [Sinocyclocheilus grahami]
CI01000059_08286190_08290114	CI01000059	8286100	8290114	-	492	CI01000059_08286190_08290114	GO:0043565	K03627	PF01381;PF08523	veNOG14476	K	sp|Q6PBY3|EDF1_DANRE Endothelial differentiation-related factor 1 homolog OS=Danio rerio GN=edf1 PE=2 SV=1	gi|410903470|ref|XP_003965216.1| PREDICTED: endothelial differentiation-related factor 1 [Takifugu rubripes] &gt;gi|768919271|ref|XP_011602848.1| PREDICTED: endothelial differentiation-related factor 1 [Takifugu rubripes]
CI01000010_02085853_02087155	CI01000010	2085570	2087158	+	523	CI01000010_02085853_02087155	-	K01346	-	veNOG02532	O	sp|Q7M3E1|CTRC_BOVIN Chymotrypsin-C OS=Bos taurus GN=CTRC PE=1 SV=2	gi|966656560|gb|KTF91414.1| hypothetical protein cypCar_00009087, partial [Cyprinus carpio]
CI01000340_19099817_19112491	CI01000340	19099817	19112491	+	2275	CI01000340_19099817_19112491	-	K01874	PF09334	veNOG05318	J	sp|Q6PF21|SYMC_XENLA Methionine--tRNA ligase, cytoplasmic OS=Xenopus laevis GN=mars PE=2 SV=1	gi|1020515925|ref|XP_016097259.1| PREDICTED: methionine--tRNA ligase, cytoplasmic, partial [Sinocyclocheilus grahami]
CI01000057_02710209_02720000	CI01000057	2710164	2721575	-	4011	CI01000057_02710209_02720000	-	K08857	PF00069	veNOG07186	T	sp|P51957|NEK4_HUMAN Serine/threonine-protein kinase Nek4 OS=Homo sapiens GN=NEK4 PE=1 SV=2	gi|1025275560|ref|XP_016375820.1| PREDICTED: serine/threonine-protein kinase Nek4-like isoform X3 [Sinocyclocheilus rhinocerous]
CI01000127_02355113_02364466	CI01000127	2355066	2364514	-	1595	CI01000127_02355113_02364466	-	-	PF08487	veNOG03094	S	sp|O00534|VMA5A_HUMAN von Willebrand factor A domain-containing protein 5A OS=Homo sapiens GN=VWA5A PE=2 SV=2	gi|1020568434|ref|XP_016113157.1| PREDICTED: von Willebrand factor A domain-containing protein 5A-like isoform X3 [Sinocyclocheilus grahami]
CI01000113_00332256_00333023	CI01000113	332171	333055	-	549	CI01000113_00332256_00333023	-	K13826	PF00042	veNOG19315;veNOG20090	C	sp|P11251|HBA_SALSA Hemoglobin subunit alpha OS=Salmo salar GN=hba PE=2 SV=2	gi|1020424856|ref|XP_016131376.1| PREDICTED: hemoglobin subunit alpha-like [Sinocyclocheilus grahami]
CI01000119_01340508_01341638	CI01000119	1340370	1342611	+	2242	CI01000119_01340508_01341638	-	K07614	PF16791;PF00029	veNOG04731	T	sp|P18860|CXA5_CHICK Gap junction alpha-5 protein OS=Gallus gallus GN=GJA5 PE=2 SV=2	gi|190338256|gb|AAI63086.1| Connexin 41.8 [Danio rerio]
CI01000030_03185116_03188245	CI01000030	3185071	3188312	+	877	CI01000030_03185116_03188245	-	-	PF00089	veNOG06487;COG5640;NOG104137	O	sp|Q99895|CTRC_HUMAN Chymotrypsin-C OS=Homo sapiens GN=CTRC PE=1 SV=2	gi|1024954462|ref|XP_016298079.1| PREDICTED: granzyme B-like [Sinocyclocheilus anshuiensis]
CI01000009_15301177_15304489	CI01000009	15301097	15304500	-	493	CI01000009_15301177_15304489	-	-	-	-	-	-	-
CI01000011_00134832_00135481	CI01000011	134832	135867	+	724	CI01000011_00134832_00135481	GO:0055085;GO:0046873;GO:0016021;GO:0030001	K14715	-	veNOG14980	P	sp|Q95JP5|S39A9_MACFA Zinc transporter ZIP9 OS=Macaca fascicularis GN=SLC39A9 PE=2 SV=1	gi|683405560|dbj|BAP46898.1| solute carrier family 39 member 9-1 [Cyprinus carpio]
CI01001162_00000203_00000458	CI01001162	157	458	-	220	CI01001162_00000203_00000458	-	K18543	-	veNOG09501	O	-	gi|1020534186|ref|XP_016106216.1| PREDICTED: high choriolytic enzyme 2-like [Sinocyclocheilus grahami]
CI01000027_05489565_05492924	CI01000027	5489565	5492969	+	2484	CI01000027_05489565_05492924	-	K09228	PF00096	veNOG30223	R	-	gi|1025162638|ref|XP_016356288.1| PREDICTED: uncharacterized protein LOC107699519 [Sinocyclocheilus anshuiensis] &gt;gi|1025162644|ref|XP_016356289.1| PREDICTED: uncharacterized protein LOC107699519 [Sinocyclocheilus anshuiensis]
CI01000059_02921676_02926811	CI01000059	2918593	2927262	+	4116	CI01000059_02921676_02926811	-	-	-	-	-	-	-
CI01000055_05946358_05975922	CI01000055	5946358	5975922	+	3378	CI01000055_05946358_05975922	-	K13024	PF00328	veNOG02817	Z	sp|A7Z050|VIP1_BOVIN Inositol hexakisphosphate and diphosphoinositol-pentakisphosphate kinase 1 OS=Bos taurus GN=PPIP5K1 PE=2 SV=1	gi|1020406016|ref|XP_016116412.1| PREDICTED: inositol hexakisphosphate and diphosphoinositol-pentakisphosphate kinase 1-like isoform X4 [Sinocyclocheilus grahami]
CI01000032_00244515_00250420	CI01000032	244411	251066	+	1341	CI01000032_00244515_00250420	-	-	-	-	-	-	-
CI01000013_02483356_02484395	CI01000013	2482770	2484395	-	1207	CI01000013_02483356_02484395	-	-	-	-	-	-	-
CI01000351_00716933_00744931	CI01000351	716673	744931	-	3308	CI01000351_00716933_00744931	GO:0005634;GO:0003677;GO:0005524;GO:0005694;GO:0005737;GO:0045950;GO:0009378;GO:0043140;GO:0000724	K10902	PF16124;PF00270;PF06959;PF00271	veNOG03627	L	sp|Q8VID5|RECQ5_MOUSE ATP-dependent DNA helicase Q5 OS=Mus musculus GN=Recql5 PE=1 SV=1	gi|1024933433|ref|XP_016312156.1| PREDICTED: ATP-dependent DNA helicase Q5 [Sinocyclocheilus anshuiensis]
CI01000297_00011910_00013529	CI01000297	11910	13529	+	467	CI01000297_00011910_00013529	GO:0006457;GO:0005524;GO:0051082;GO:0006950	K09488	-	veNOG09037	O	sp|Q9CQN1|TRAP1_MOUSE Heat shock protein 75 kDa, mitochondrial OS=Mus musculus GN=Trap1 PE=1 SV=1	gi|695000157|gb|AIS76354.1| TNF receptor-associated protein 1 [Ctenopharyngodon idella]
CI01000029_03769171_03775841	CI01000029	3768787	3775841	-	1727	CI01000029_03769171_03775841	GO:0016021	-	PF05978	veNOG07725	S	sp|Q5SPF7|UN93A_DANRE Protein unc-93 homolog A OS=Danio rerio GN=unc93a PE=3 SV=1	gi|1025048754|ref|XP_016329772.1| PREDICTED: protein unc-93 homolog A [Sinocyclocheilus anshuiensis]
CI01000030_10664189_10683103	CI01000030	10663384	10683381	+	5616	CI01000030_10664189_10683103	-	K02540	PF17207;PF12619;PF00493;PF14551;PF03372	veNOG12991	L	sp|Q6DIH3|MCM2_XENTR DNA replication licensing factor mcm2 OS=Xenopus tropicalis GN=mcm2 PE=2 SV=1	gi|966638992|gb|KTF74096.1| hypothetical protein cypCar_00033471 [Cyprinus carpio]
CI01000119_02587257_02594311	CI01000119	2587226	2594507	-	908	CI01000119_02587257_02594311	-	-	PF06246	veNOG30108;veNOG26858	R	-	gi|966713231|gb|KTG45469.1| hypothetical protein cypCar_00000760 [Cyprinus carpio]
CI01000013_10564288_10569141	CI01000013	10563718	10569290	-	1670	CI01000013_10564288_10569141	-	-	PF05705	veNOG16869	S	sp|Q6DHN0|TMM53_DANRE Transmembrane protein 53 OS=Danio rerio GN=tmem53 PE=2 SV=1	gi|1025001130|ref|XP_016319514.1| PREDICTED: transmembrane protein 53-like isoform X1 [Sinocyclocheilus anshuiensis]
CI01078255_00000216_00000466	CI01078255	183	466	-	284	CI01078255_00000216_00000466	-	-	-	-	-	-	-
CI01000082_02041993_02050233	CI01000082	2041993	2051414	+	2874	CI01000082_02041993_02050233	-	K01953	PF00733;PF13537	veNOG08983	E	sp|Q5ZJU3|ASNS_CHICK Asparagine synthetase [glutamine-hydrolyzing] OS=Gallus gallus GN=ASNS PE=2 SV=3	gi|966704245|gb|KTG36486.1| hypothetical protein cypCar_00003193 [Cyprinus carpio]
CI01000340_15910786_15911736	CI01000340	15909846	15911899	+	2054	CI01000340_15910786_15911736	GO:0007186;GO:0016021;GO:0050907;GO:0004930	-	PF00001	veNOG07653	R	-	gi|1025153759|ref|XP_016334886.1| PREDICTED: olfactory receptor 52E8-like [Sinocyclocheilus anshuiensis]
CI01000303_00106009_00108661	CI01000303	105844	111366	-	3260	CI01000303_00106009_00108661	-	K19363	PF10601	veNOG25057;veNOG26373	S	sp|Q6GMG8|LITAF_DANRE Lipopolysaccharide-induced tumor necrosis factor-alpha factor homolog OS=Danio rerio GN=litaf PE=2 SV=1	gi|966647340|gb|KTF82250.1| hypothetical protein cypCar_00034252 [Cyprinus carpio]
CI01000055_01782542_01789268	CI01000055	1782030	1789459	+	3400	CI01000055_01782542_01789268	-	K18406	PF00567;PF00013	veNOG12843	T	sp|Q9Y2W6|TDRKH_HUMAN Tudor and KH domain-containing protein OS=Homo sapiens GN=TDRKH PE=1 SV=2	gi|1025207454|ref|XP_016427784.1| PREDICTED: tudor and KH domain-containing protein-like isoform X1 [Sinocyclocheilus rhinocerous] &gt;gi|1025207457|ref|XP_016427785.1| PREDICTED: tudor and KH domain-containing protein-like isoform X1 [Sinocyclocheilus rhinocerous]
CI01054193_00000395_00000782	CI01054193	139	782	-	457	CI01054193_00000395_00000782	-	K05858	-	veNOG06084;KOG1265	I	sp|Q9Z1B3|PLCB1_MOUSE 1-phosphatidylinositol 4,5-bisphosphate phosphodiesterase beta-1 OS=Mus musculus GN=Plcb1 PE=1 SV=2	gi|966704471|gb|KTG36712.1| hypothetical protein cypCar_00049012 [Cyprinus carpio]
CI01000069_03506556_03507031	CI01000069	3506255	3507557	-	1109	CI01000069_03506556_03507031	-	-	-	-	-	-	-
CI01000027_00505199_00523652	CI01000027	504270	523652	+	1496	CI01000027_00505199_00523652	-	K17495	PF00084;PF00431	veNOG01057;KOG4297	TV	sp|Q80T79|CSMD3_MOUSE CUB and sushi domain-containing protein 3 OS=Mus musculus GN=Csmd3 PE=1 SV=3	gi|1020464320|ref|XP_016137055.1| PREDICTED: CUB and sushi domain-containing protein 3-like [Sinocyclocheilus grahami]
CI01000329_00237155_00240411	CI01000329	237155	240541	+	707	CI01000329_00237155_00240411	-	K10087	-	veNOG01266	T	sp|Q9UJJ9|GNPTG_HUMAN N-acetylglucosamine-1-phosphotransferase subunit gamma OS=Homo sapiens GN=GNPTG PE=1 SV=1	gi|47939331|gb|AAH71333.1| N-acetylglucosamine-1-phosphate transferase, gamma subunit [Danio rerio]
CI01000008_01518252_01528081	CI01000008	1517382	1528081	-	1797	CI01000008_01518252_01528081	-	-	PF00400	veNOG09577	R	sp|Q9HAD4|WDR41_HUMAN WD repeat-containing protein 41 OS=Homo sapiens GN=WDR41 PE=1 SV=3	gi|1025401361|ref|XP_016408030.1| PREDICTED: WD repeat-containing protein 41-like isoform X3 [Sinocyclocheilus rhinocerous]
CI01000075_01166008_01203828	CI01000075	1164952	1203828	-	3936	CI01000075_01166008_01203828	-	K12472	PF12763	veNOG01446;NOG216290	TR	sp|Q60902|EP15R_MOUSE Epidermal growth factor receptor substrate 15-like 1 OS=Mus musculus GN=Eps15l1 PE=1 SV=3	gi|1025182717|ref|XP_016422003.1| PREDICTED: epidermal growth factor receptor substrate 15-like 1 [Sinocyclocheilus rhinocerous]
CI01000340_19543083_19550440	CI01000340	19542600	19550906	+	2248	CI01000340_19543083_19550440	-	-	PF13360;PF00400	veNOG09825	S	sp|Q3SZK1|AAMP_BOVIN Angio-associated migratory cell protein OS=Bos taurus GN=AAMP PE=2 SV=1	gi|1020591100|ref|XP_016116160.1| PREDICTED: angio-associated migratory cell protein [Sinocyclocheilus grahami]
CI01000001_05842665_05846705	CI01000001	5842665	5846924	+	1341	CI01000001_05842665_05846705	GO:0051260	-	PF15114;PF02214	veNOG03824	R	sp|Q6DG99|KCTD6_DANRE BTB/POZ domain-containing protein KCTD6 OS=Danio rerio GN=kctd6 PE=2 SV=1	gi|1020562637|ref|XP_016111989.1| PREDICTED: BTB/POZ domain-containing protein KCTD6 [Sinocyclocheilus grahami] &gt;gi|1020562642|ref|XP_016111990.1| PREDICTED: BTB/POZ domain-containing protein KCTD6 [Sinocyclocheilus grahami] &gt;gi|1025163078|ref|XP_016356369.1| PREDICTED: BTB/POZ domain-containing protein KCTD6-like [Sinocyclocheilus anshuiensis] &gt;gi|1025267171|ref|XP_016373555.1| PREDICTE…
CI01000344_01938798_01942296	CI01000344	1938798	1943734	+	1891	CI01000344_01938798_01942296	-	K00657	PF00583	veNOG12119	E	sp|Q7PCJ8|SAT2_BOVIN Diamine acetyltransferase 2 OS=Bos taurus GN=SAT2 PE=2 SV=1	gi|966708507|gb|KTG40745.1| hypothetical protein cypCar_00019160 [Cyprinus carpio]
CI01092411_00000705_00001001	CI01092411	65	1001	-	937	CI01092411_00000705_00001001	GO:0035336;GO:0080019;GO:0010025;GO:0005777	K13356	-	veNOG02441	I	sp|Q7ZXF5|FACR1_XENLA Fatty acyl-CoA reductase 1 OS=Xenopus laevis GN=far1 PE=2 SV=1	gi|688545777|ref|XP_009298215.1| PREDICTED: fatty acyl-CoA reductase 1 isoform X2 [Danio rerio]
CI01000049_09258155_09261544	CI01000049	9257387	9262131	-	2150	CI01000049_09258155_09261544	-	-	-	-	-	-	-
CI01000001_07311570_07321107	CI01000001	7310661	7321370	-	2435	CI01000001_07311570_07321107	-	K06751	PF07654	veNOG11558	R	sp|P25311|ZA2G_HUMAN Zinc-alpha-2-glycoprotein OS=Homo sapiens GN=AZGP1 PE=1 SV=2	gi|1025082029|ref|XP_016340305.1| PREDICTED: hereditary hemochromatosis protein-like [Sinocyclocheilus anshuiensis]
CI01000093_01432439_01435430	CI01000093	1432334	1435532	+	1449	CI01000093_01432439_01435430	-	K04257	PF13853	veNOG06509;veNOG01888	T	sp|Q8VGI1|OLF1_MOUSE Olfactory receptor 1 OS=Mus musculus GN=Olfr1 PE=2 SV=1	gi|1020395941|ref|XP_016131471.1| PREDICTED: olfactory receptor 51A4-like [Sinocyclocheilus grahami]
CI01000299_06291499_06294321	CI01000299	6290549	6294875	-	2848	CI01000299_06291499_06294321	-	K01314	PF00089;PF00008;PF00594;PF14670	veNOG09316	O	sp|P08709|FA7_HUMAN Coagulation factor VII OS=Homo sapiens GN=F7 PE=1 SV=1	gi|1024928555|ref|XP_016297247.1| PREDICTED: coagulation factor VII-like isoform X2 [Sinocyclocheilus anshuiensis]
CI01000306_04050451_04054257	CI01000306	4050332	4054402	+	720	CI01000306_04050451_04054257	GO:0016787	K11418	-	veNOG01331	B	sp|Q91WA3|HDA11_MOUSE Histone deacetylase 11 OS=Mus musculus GN=Hdac11 PE=1 SV=1	gi|966659964|gb|KTF94818.1| hypothetical protein cypCar_00004090 [Cyprinus carpio]
CI01000135_01404573_01414919	CI01000135	1404573	1415042	+	2181	CI01000135_01404573_01414919	-	-	PF12736	veNOG04278	T	sp|A5PF62|THMS1_DANRE Protein THEMIS OS=Danio rerio GN=themis PE=2 SV=1	gi|1025218475|ref|XP_016430721.1| PREDICTED: protein THEMIS-like [Sinocyclocheilus rhinocerous]
CI01000133_00042249_00043682	CI01000133	42023	43921	-	1899	CI01000133_00042249_00043682	-	K07616	PF00029	veNOG01433	T	sp|P18861|CXG1_CHICK Gap junction gamma-1 protein OS=Gallus gallus GN=GJC1 PE=2 SV=1	gi|1020566184|ref|XP_016112711.1| PREDICTED: gap junction gamma-1 protein-like isoform X1 [Sinocyclocheilus grahami] &gt;gi|1020566189|ref|XP_016112712.1| PREDICTED: gap junction gamma-1 protein-like isoform X2 [Sinocyclocheilus grahami] &gt;gi|1020566194|ref|XP_016112713.1| PREDICTED: gap junction gamma-1 protein-like isoform X1 [Sinocyclocheilus grahami] &gt;gi|1020566199|ref|XP_016112714.1| PR…
CI01000124_00045042_00052252	CI01000124	44968	52252	-	1013	CI01000124_00045042_00052252	-	-	PF02893	veNOG04800	S	sp|Q8IUY3|GRM2A_HUMAN GRAM domain-containing protein 2A OS=Homo sapiens GN=GRAMD2A PE=1 SV=2	gi|1020495454|ref|XP_016086321.1| PREDICTED: GRAM domain-containing protein 2-like [Sinocyclocheilus grahami]
CI01000010_00929453_00930078	CI01000010	929061	930537	-	1250	CI01000010_00929453_00930078	-	-	-	-	-	-	-
CI01000154_01223636_01242177	CI01000154	1223550	1242177	+	1869	CI01000154_01223636_01242177	-	K09592	PF13640	veNOG09747	T	sp|Q96KS0|EGLN2_HUMAN Egl nine homolog 2 OS=Homo sapiens GN=EGLN2 PE=1 SV=1	gi|999944328|gb|AML03163.1| HIF prolyl hydroxylase 1 [Megalobrama amblycephala]
CI01000043_04053003_04164783	CI01000043	4053003	4164783	+	4344	CI01000043_04053003_04164783	-	K06766	PF06583;PF13927;PF00041;PF07679	veNOG00466	T	sp|Q92859|NEO1_HUMAN Neogenin OS=Homo sapiens GN=NEO1 PE=1 SV=2	gi|1025052937|ref|XP_016330849.1| PREDICTED: neogenin-like isoform X2 [Sinocyclocheilus anshuiensis]
CI01003874_00000579_00000881	CI01003874	579	881	-	303	CI01003874_00000579_00000881	-	-	PF11465	-	-	-	gi|528515514|ref|XP_005161709.1| PREDICTED: uncharacterized protein LOC101885444 isoform X2 [Danio rerio] &gt;gi|688608260|ref|XP_009294359.1| PREDICTED: uncharacterized protein LOC101885444 isoform X2 [Danio rerio] &gt;gi|688608264|ref|XP_009294360.1| PREDICTED: uncharacterized protein LOC101885444 isoform X2 [Danio rerio] &gt;gi|688608266|ref|XP_009294361.1| PREDICTED: uncharacterized protein L…
CI01117579_00000075_00000556	CI01117579	75	556	+	482	CI01117579_00000075_00000556	-	-	PF01129	veNOG08657	O	sp|O35975|NAR2B_MOUSE T-cell ecto-ADP-ribosyltransferase 2 OS=Mus musculus GN=Art2b PE=1 SV=2	gi|1025284045|ref|XP_016378116.1| PREDICTED: NAD(P)(+)--arginine ADP-ribosyltransferase 2-like [Sinocyclocheilus rhinocerous]
CI01081951_00000736_00000920	CI01081951	736	1390	+	655	CI01081951_00000736_00000920	-	K00850	-	veNOG01036	G	-	-
CI01000015_00328648_00330312	CI01000015	328648	330416	+	519	CI01000015_00328648_00330312	-	-	-	veNOG15820	S	sp|Q5RBD6|CCD66_PONAB Coiled-coil domain-containing protein 66 OS=Pongo abelii GN=CCDC66 PE=2 SV=1	gi|966708866|gb|KTG41104.1| hypothetical protein cypCar_00019363 [Cyprinus carpio]
CI01025530_00000244_00000480	CI01025530	244	983	+	740	CI01025530_00000244_00000480	-	-	-	-	-	-	-
CI01036478_00001939_00002480	CI01036478	1861	2480	-	393	CI01036478_00001939_00002480	-	K00901	PF12796	veNOG03819	T	sp|O08560|DGKZ_RAT Diacylglycerol kinase zeta OS=Rattus norvegicus GN=Dgkz PE=1 SV=1	gi|1025188567|ref|XP_016423042.1| PREDICTED: diacylglycerol kinase zeta-like [Sinocyclocheilus rhinocerous]
CI01093842_00000690_00001091	CI01093842	235	1091	-	734	CI01093842_00000690_00001091	-	-	-	-	-	-	-
CI01013604_00000395_00001872	CI01013604	352	1872	-	572	CI01013604_00000395_00001872	-	-	PF13516	KOG4308;opiNOG28540	SR	sp|P29315|RINI_RAT Ribonuclease inhibitor OS=Rattus norvegicus GN=Rnh1 PE=1 SV=2	gi|688608689|ref|XP_009294470.1| PREDICTED: protein NLRC3 [Danio rerio]
CI01000321_01652980_01708876	CI01000321	1652980	1709553	+	3823	CI01000321_01652980_01708876	-	K04911	PF00520;PF00027;PF13426	veNOG08385	P	sp|Q96L42|KCNH8_HUMAN Potassium voltage-gated channel subfamily H member 8 OS=Homo sapiens GN=KCNH8 PE=2 SV=2	gi|1020464144|ref|XP_016136962.1| PREDICTED: potassium voltage-gated channel subfamily H member 8-like [Sinocyclocheilus grahami]
CI01000046_02027256_02031337	CI01000046	2027154	2031451	+	666	CI01000046_02027256_02031337	-	K15365	PF16100	veNOG19945	L	sp|Q5ZM20|RMI2_CHICK RecQ-mediated genome instability protein 2 OS=Gallus gallus GN=RMI2 PE=2 SV=1	gi|966653288|gb|KTF88190.1| hypothetical protein cypCar_00026876 [Cyprinus carpio]
CI01000001_05579315_05580553	CI01000001	5579315	5580703	+	786	CI01000001_05579315_05580553	GO:0005768;GO:0042406;GO:0051082;GO:0005793;GO:0005764;GO:0030137	-	-	veNOG14939	S	sp|Q5EAR6|CC115_DANRE Coiled-coil domain-containing protein 115 OS=Danio rerio GN=ccdc115 PE=2 SV=1	gi|966710677|gb|KTG42915.1| hypothetical protein cypCar_00000512 [Cyprinus carpio]
CI01000004_11215878_11229028	CI01000004	11215682	11229122	+	2984	CI01000004_11215878_11229028	-	K15728	PF04571;PF08235;PF16876	veNOG07785	NI	sp|Q92539|LPIN2_HUMAN Phosphatidate phosphatase LPIN2 OS=Homo sapiens GN=LPIN2 PE=1 SV=1	gi|1024977004|ref|XP_016310018.1| PREDICTED: phosphatidate phosphatase LPIN2-like [Sinocyclocheilus anshuiensis]
CI01000010_00388349_00390056	CI01000010	388349	390056	+	551	CI01000010_00388349_00390056	-	K05152	PF00020	veNOG18999	R	sp|Q3LRP1|TNR5_CALJA Tumor necrosis factor receptor superfamily member 5 OS=Callithrix jacchus GN=CD40 PE=2 SV=1	gi|1024990365|ref|XP_016315283.1| PREDICTED: tumor necrosis factor receptor superfamily member 14-like [Sinocyclocheilus anshuiensis]
CI01000139_00095041_00095597	CI01000139	94089	96106	+	1794	CI01000139_00095041_00095597	-	K12397	-	veNOG02757	U	-	gi|1020525639|ref|XP_016102383.1| PREDICTED: AP-3 complex subunit beta-2-like [Sinocyclocheilus grahami]
CI01000006_01965496_01966308	CI01000006	1965496	1966354	+	499	CI01000006_01965496_01966308	GO:0000469;GO:0022625;GO:0034513;GO:0031429;GO:0000470;GO:0031120;GO:0006412;GO:0031118	K11129	PF01248	veNOG13813	A	sp|Q6PBV6|NHP2_DANRE H/ACA ribonucleoprotein complex subunit 2-like protein OS=Danio rerio GN=nhp2 PE=2 SV=1	gi|169404004|ref|NP_997762.1| H/ACA ribonucleoprotein complex subunit 2-like protein [Danio rerio] &gt;gi|68565894|sp|Q6PBV6.1|NHP2_DANRE RecName: Full=H/ACA ribonucleoprotein complex subunit 2-like protein; AltName: Full=Nucleolar protein family A member 2-like protein; AltName: Full=snoRNP protein NHP2 &gt;gi|37590365|gb|AAH59569.1| Nucleolar protein family A, member 2 (H/ACA small nucleolar RN…
CI01000040_04945055_04949602	CI01000040	4944973	4949602	-	799	CI01000040_04945055_04949602	-	K00069	PF00106	veNOG02956	Q	sp|P15428|PGDH_HUMAN 15-hydroxyprostaglandin dehydrogenase [NAD(+)] OS=Homo sapiens GN=HPGD PE=1 SV=1	gi|1025109202|ref|XP_016347725.1| PREDICTED: 15-hydroxyprostaglandin dehydrogenase [NAD(+)]-like [Sinocyclocheilus anshuiensis] &gt;gi|1025109206|ref|XP_016347726.1| PREDICTED: 15-hydroxyprostaglandin dehydrogenase [NAD(+)]-like [Sinocyclocheilus anshuiensis] &gt;gi|1025109210|ref|XP_016347728.1| PREDICTED: 15-hydroxyprostaglandin dehydrogenase [NAD(+)]-like [Sinocyclocheilus anshuiensis]
CI01000072_02617680_02621357	CI01000072	2617309	2621534	-	1694	CI01000072_02617680_02621357	-	-	PF07654	veNOG16206;veNOG14981	TR	sp|Q5R8H1|TPSNR_PONAB Tapasin-related protein OS=Pongo abelii GN=TAPBPL PE=2 SV=2	gi|1025128505|ref|XP_016414122.1| PREDICTED: tapasin-related protein-like [Sinocyclocheilus rhinocerous]
CI01000053_06855860_06878353	CI01000053	6855764	6878424	+	3629	CI01000053_06855860_06878353	-	-	-	opiNOG79871	S	-	gi|688601654|ref|XP_005160504.2| PREDICTED: uncharacterized protein LOC101887144 [Danio rerio]
CI01000137_00223887_00225098	CI01000137	223881	225098	-	349	CI01000137_00223887_00225098	-	K15603	-	veNOG00941	K	sp|P15881|ITF2_CANLF Transcription factor 4 OS=Canis lupus familiaris GN=TCF4 PE=2 SV=2	gi|1020527877|ref|XP_016103574.1| PREDICTED: transcription factor 4 isoform X1 [Sinocyclocheilus grahami]
CI01000082_04129078_04129281	CI01000082	4128336	4129385	+	1050	CI01000082_04129078_04129281	GO:0003677;GO:0005634;GO:0046982;GO:0000786	K11252	-	opiNOG29260;veNOG19329;veNOG21727	B	sp|P35068|H2B1_TIGCA Histone H2B.1/H2B.2 OS=Tigriopus californicus PE=3 SV=2	gi|50540518|ref|NP_001002724.1| uncharacterized protein LOC436997 [Danio rerio] &gt;gi|49901060|gb|AAH76088.1| Zgc:92591 [Danio rerio]
CI01000247_00206232_00208222	CI01000247	206125	208478	-	1791	CI01000247_00206232_00208222	-	-	PF14893	veNOG14375;opiNOG61862;NOG154589;opiNOG17224	SR	sp|A6QLK5|PNMA1_BOVIN Paraneoplastic antigen Ma1 homolog OS=Bos taurus GN=PNMA1 PE=2 SV=1	gi|688574991|ref|XP_009303784.1| PREDICTED: zinc finger CCHC domain-containing protein 12-like [Danio rerio] &gt;gi|688574994|ref|XP_009303785.1| PREDICTED: zinc finger CCHC domain-containing protein 12-like [Danio rerio]
CI01000016_07556411_07633132	CI01000016	7556324	7633132	-	13373	CI01000016_07556411_07633132	-	K10408	PF12777;PF12780;PF12774;PF12781;PF08393;PF12775;PF03028;PF08385;PF07728	veNOG05090	Z	sp|Q96DT5|DYH11_HUMAN Dynein heavy chain 11, axonemal OS=Homo sapiens GN=DNAH11 PE=1 SV=4	gi|1020475313|ref|XP_016142904.1| PREDICTED: LOW QUALITY PROTEIN: dynein heavy chain 11, axonemal-like [Sinocyclocheilus grahami]
CI01000023_00409572_00409825	CI01000023	409572	410019	+	362	CI01000023_00409572_00409825	-	K11298	-	veNOG13219	R	sp|Q9UGU5|HMGX4_HUMAN HMG domain-containing protein 4 OS=Homo sapiens GN=HMGXB4 PE=1 SV=2	gi|1020551828|ref|XP_016109832.1| PREDICTED: HMG box-containing protein 4-like isoform X1 [Sinocyclocheilus grahami]
CI01020610_00000248_00000528	CI01020610	139	528	-	390	CI01020610_00000248_00000528	-	-	-	veNOG23045;veNOG25121	R	-	gi|966640608|gb|KTF75522.1| hypothetical protein cypCar_00031230 [Cyprinus carpio]
CI01000146_02385469_02388606	CI01000146	2385340	2388606	-	1748	CI01000146_02385469_02388606	-	-	-	opiNOG18908;opiNOG13005	S	-	gi|908547616|ref|XP_013121298.1| PREDICTED: uncharacterized protein LOC106096882 [Oreochromis niloticus]
CI01000306_11275128_11288123	CI01000306	11275111	11288123	-	1501	CI01000306_11275128_11288123	-	K05141	PF00020	veNOG11000	T	sp|P20333|TNR1B_HUMAN Tumor necrosis factor receptor superfamily member 1B OS=Homo sapiens GN=TNFRSF1B PE=1 SV=3	gi|1020466027|ref|XP_016137954.1| PREDICTED: tumor necrosis factor receptor superfamily member 1B-like [Sinocyclocheilus grahami]
CI01000158_01442232_01445146	CI01000158	1442187	1445826	+	1313	CI01000158_01442232_01445146	-	-	-	-	-	-	-
CI01000050_00449181_00451580	CI01000050	449181	452047	+	1381	CI01000050_00449181_00451580	GO:0005576;GO:0009755;GO:0005184	-	PF05438	-	-	sp|Q5KT10|TRH_CARAU Pro-thyrotropin-releasing hormone OS=Carassius auratus GN=trh PE=2 SV=1	gi|82076729|sp|Q5KT10.1|TRH_CARAU RecName: Full=Pro-thyrotropin-releasing hormone; Short=Pro-TRH; AltName: Full=Prothyroliberin; Contains: RecName: Full=Thyrotropin-releasing hormone; Short=TRH; AltName: Full=Protirelin; AltName: Full=TSH-releasing factor; AltName: Full=Thyroliberin; AltName: Full=Thyrotropin-releasing factor; Short=TRF; Flags: Precursor [Carassius auratus] &gt;gi|57157633|dbj|BA…
CI01000325_07067703_07076510	CI01000325	7067703	7076510	-	1872	CI01000325_07067703_07076510	-	K14403	PF07521;PF10996;PF11718;PF00753	veNOG03344	A	sp|P79101|CPSF3_BOVIN Cleavage and polyadenylation specificity factor subunit 3 OS=Bos taurus GN=CPSF3 PE=1 SV=1	gi|1025212925|ref|XP_016429244.1| PREDICTED: cleavage and polyadenylation specificity factor subunit 3 [Sinocyclocheilus rhinocerous]
CI01000012_04839741_04854323	CI01000012	4839475	4854999	-	2616	CI01000012_04839741_04854323	GO:0030520;GO:0005634;GO:0030284;GO:0006355;GO:0008270;GO:0043565;GO:0005496;GO:0003700	K08551	PF00104;PF00105;PF12497	veNOG05448	K	sp|Q9IAL9|ESR22_CARAU Estrogen receptor beta-2 OS=Carassius auratus GN=esr2b PE=2 SV=1	gi|30962103|emb|CAC85356.1| putative estrogen receptor [Candidia barbatus]
CI01000071_04756326_04757083	CI01000071	4755695	4757083	-	1249	CI01000071_04756326_04757083	-	-	-	veNOG34338;opiNOG37737;opiNOG34291	SR	-	gi|657531063|ref|XP_008300129.1| PREDICTED: zinc finger MYM-type protein 4-like [Stegastes partitus]
CI01000024_02527094_02528611	CI01000024	2526504	2529011	+	1431	CI01000024_02527094_02528611	-	-	-	-	-	-	-
CI01000024_04545974_04547579	CI01000024	4544792	4547582	+	1596	CI01000024_04545974_04547579	-	-	-	-	-	-	-
CI01000111_02682492_02742237	CI01000111	2682492	2742237	+	2661	CI01000111_02682492_02742237	-	-	PF00090;PF05986	veNOG06218	O	sp|Q6ZMP0|THSD4_HUMAN Thrombospondin type-1 domain-containing protein 4 OS=Homo sapiens GN=THSD4 PE=2 SV=2	gi|1025337686|ref|XP_016391250.1| PREDICTED: LOW QUALITY PROTEIN: thrombospondin type-1 domain-containing protein 4-like [Sinocyclocheilus rhinocerous]
CI01000030_03919724_03924153	CI01000030	3919653	3924153	-	841	CI01000030_03919724_03924153	GO:0005634;GO:0008073;GO:0045732;GO:0005829;GO:0090316;GO:0043086;GO:0006596	K16548	PF02100	veNOG01887	E	sp|Q9YI98|OAZ1_DANRE Ornithine decarboxylase antizyme 1 OS=Danio rerio GN=oaz1a PE=2 SV=1	gi|1025305534|ref|XP_016382516.1| PREDICTED: LOW QUALITY PROTEIN: ornithine decarboxylase antizyme 1-like [Sinocyclocheilus rhinocerous]
CI01000006_06649164_06650940	CI01000006	6648969	6650940	-	1355	CI01000006_06649164_06650940	GO:0005783;GO:0004308;GO:0001573	K12357	PF13088	veNOG02471	R	sp|O97859|NEUR3_BOVIN Sialidase-3 OS=Bos taurus GN=NEU3 PE=1 SV=1	gi|1025302801|ref|XP_016381758.1| PREDICTED: sialidase-3-like [Sinocyclocheilus rhinocerous]
CI01000421_00057454_00061545	CI01000421	56926	61869	-	2514	CI01000421_00057454_00061545	-	-	PF04548	veNOG09902;opiNOG47318	R	sp|Q8ND71|GIMA8_HUMAN GTPase IMAP family member 8 OS=Homo sapiens GN=GIMAP8 PE=2 SV=2	gi|1020598604|ref|XP_016117590.1| PREDICTED: GTPase IMAP family member 4-like [Sinocyclocheilus grahami]
CI01077581_00001153_00001607	CI01077581	979	1607	-	523	CI01077581_00001153_00001607	-	K17495	PF00084	veNOG01057;KOG4297	TV	sp|Q7Z407|CSMD3_HUMAN CUB and sushi domain-containing protein 3 OS=Homo sapiens GN=CSMD3 PE=2 SV=3	gi|966701136|gb|KTG33377.1| hypothetical protein cypCar_00012841 [Cyprinus carpio]
CI01000010_09931122_09947862	CI01000010	9931019	9947862	-	3987	CI01000010_09931122_09947862	-	K03255	PF12807;PF13374;PF13236	veNOG15483	S	sp|Q0IHW8|CLU_XENTR Clustered mitochondria protein homolog OS=Xenopus tropicalis GN=cluh PE=2 SV=1	gi|1020501430|ref|XP_016089520.1| PREDICTED: clustered mitochondria protein homolog [Sinocyclocheilus grahami]
CI01000053_02118918_02119910	CI01000053	2118829	2120222	+	1394	CI01000053_02118918_02119910	GO:0005524;GO:0004674;GO:1902103;GO:0043410;GO:0004871;GO:0005737	K04367	PF00069	veNOG02209	T	sp|P10650|MOS_CHLAE Proto-oncogene serine/threonine-protein kinase mos OS=Chlorocebus aethiops GN=MOS PE=3 SV=1	gi|1025113677|ref|XP_016377052.1| PREDICTED: proto-oncogene serine/threonine-protein kinase mos [Sinocyclocheilus rhinocerous]
CI01053382_00000900_00001435	CI01053382	900	1435	+	536	CI01053382_00000900_00001435	-	K04245	PF00001	veNOG17797	R	sp|P0C7U4|C3AR_DANRE C3a anaphylatoxin chemotactic receptor OS=Danio rerio GN=c3ar1 PE=3 SV=1	gi|1025131081|ref|XP_016414573.1| PREDICTED: C3a anaphylatoxin chemotactic receptor-like [Sinocyclocheilus rhinocerous]
CI01000071_00450392_00503389	CI01000071	450392	503389	-	5295	CI01000071_00450392_00503389	-	-	PF00621	veNOG03162	T	sp|Q8N1W1|ARG28_HUMAN Rho guanine nucleotide exchange factor 28 OS=Homo sapiens GN=ARHGEF28 PE=1 SV=3	gi|1025217681|ref|XP_016430503.1| PREDICTED: rho guanine nucleotide exchange factor 28-like isoform X6 [Sinocyclocheilus rhinocerous]
CI01000265_00088005_00090667	CI01000265	88005	90667	-	2663	CI01000265_00088005_00090667	-	-	PF00041	veNOG17154	S	sp|Q91453|STXB_SYNHO Stonustoxin subunit beta OS=Synanceia horrida PE=1 SV=3	gi|1025399311|ref|XP_016407477.1| PREDICTED: stonustoxin subunit beta-like [Sinocyclocheilus rhinocerous]
CI01000004_05995720_05996936	CI01000004	5995720	5998165	+	2009	CI01000004_05995720_05996936	-	-	PF13843	veNOG17432	R	-	gi|542244026|ref|XP_005458977.1| PREDICTED: piggyBac transposable element-derived protein 3-like [Oreochromis niloticus]
CI01000026_01090877_01106876	CI01000026	1090755	1107995	+	3809	CI01000026_01090877_01106876	GO:0016020;GO:0006680;GO:0004348;GO:0007417;GO:0007409	K17108	PF04685;PF12215	veNOG08788	G	sp|Q5M868|GBA2_RAT Non-lysosomal glucosylceramidase OS=Rattus norvegicus GN=Gba2 PE=2 SV=2	gi|1025407498|ref|XP_016409679.1| PREDICTED: non-lysosomal glucosylceramidase-like [Sinocyclocheilus rhinocerous]
CI01000344_00590918_00595531	CI01000344	590795	595874	-	2065	CI01000344_00590918_00595531	-	-	PF00096	veNOG29163	R	-	gi|1025050701|ref|XP_016330309.1| PREDICTED: zinc finger protein 23-like [Sinocyclocheilus anshuiensis]
CI01000037_04295697_04296550	CI01000037	4295697	4297038	+	1111	CI01000037_04295697_04296550	GO:0003707;GO:0005634;GO:0006355;GO:0043565;GO:0008270;GO:0043401;GO:0003700	K08540	-	veNOG01364	K	sp|O75469|NR1I2_HUMAN Nuclear receptor subfamily 1 group I member 2 OS=Homo sapiens GN=NR1I2 PE=1 SV=1	gi|1020612980|ref|XP_016120037.1| PREDICTED: nuclear receptor subfamily 1 group I member 2-like, partial [Sinocyclocheilus grahami]
CI01000034_00951238_00955839	CI01000034	950467	956087	+	2141	CI01000034_00951238_00955839	-	-	PF04548	veNOG18376	R	sp|Q8NHV1|GIMA7_HUMAN GTPase IMAP family member 7 OS=Homo sapiens GN=GIMAP7 PE=1 SV=1	gi|1025252894|ref|XP_016369687.1| PREDICTED: GTPase IMAP family member 4-like isoform X1 [Sinocyclocheilus rhinocerous]
CI01000119_02181296_02203683	CI01000119	2180450	2204357	-	5681	CI01000119_02181296_02203683	GO:0006412;GO:0005622;GO:0005525;GO:0003924	K03243	PF00009;PF11987	veNOG08903;veNOG33094	J	sp|O60841|IF2P_HUMAN Eukaryotic translation initiation factor 5B OS=Homo sapiens GN=EIF5B PE=1 SV=4	gi|831497467|ref|XP_012709389.1| PREDICTED: eukaryotic translation initiation factor 5B [Fundulus heteroclitus]
CI01000000_17228916_17261506	CI01000000	17228745	17261638	+	2715	CI01000000_17228916_17261506	GO:0030517;GO:0005576;GO:0021952;GO:0005488	K06850	PF13855;PF01462;PF01463	veNOG10185	T	sp|O75094|SLIT3_HUMAN Slit homolog 3 protein OS=Homo sapiens GN=SLIT3 PE=2 SV=3	gi|1025405608|ref|XP_016409173.1| PREDICTED: slit homolog 3 protein-like [Sinocyclocheilus rhinocerous]
CI01000189_01391124_01392266	CI01000189	1390642	1393944	-	3303	CI01000189_01391124_01392266	GO:0051378;GO:0007193;GO:0007200;GO:0030425;GO:0042493;GO:0004993;GO:0050795;GO:0042310;GO:0006939;GO:0005887;GO:0040012;GO:0007268;GO:0051209;GO:0030594	K04153	PF00001	veNOG04059	T	sp|P79748|5HT1D_TAKRU 5-hydroxytryptamine receptor 1D OS=Takifugu rubripes GN=htr1d PE=3 SV=1	gi|1025305325|ref|XP_016382454.1| PREDICTED: 5-hydroxytryptamine receptor 1D-like [Sinocyclocheilus rhinocerous]
CI01000098_00448729_00467683	CI01000098	448632	468118	-	2401	CI01000098_00448729_00467683	GO:0007165	K12878	PF00531;PF11957	veNOG00630	Y	sp|Q96FV9|THOC1_HUMAN THO complex subunit 1 OS=Homo sapiens GN=THOC1 PE=1 SV=1	gi|1020548383|ref|XP_016109134.1| PREDICTED: THO complex subunit 1 [Sinocyclocheilus grahami]
CI01000027_08073979_08077754	CI01000027	8073661	8077754	-	1044	CI01000027_08073979_08077754	-	-	PF15803;PF15805	veNOG15705	S	sp|Q2YDS5|SCNM1_DANRE Sodium channel modifier 1 OS=Danio rerio GN=scnm1 PE=2 SV=1	gi|1024932608|ref|XP_016309071.1| PREDICTED: sodium channel modifier 1-like [Sinocyclocheilus anshuiensis]
CI01000009_00547369_00551459	CI01000009	547369	552216	+	1942	CI01000009_00547369_00551459	-	-	PF03381	veNOG12099	TDK	sp|Q5R6C0|CC50A_PONAB Cell cycle control protein 50A OS=Pongo abelii GN=TMEM30A PE=2 SV=1	gi|1025308259|ref|XP_016383276.1| PREDICTED: cell cycle control protein 50A-like [Sinocyclocheilus rhinocerous]
CI01107700_00000109_00000279	CI01107700	109	279	+	171	CI01107700_00000109_00000279	-	-	-	veNOG06420	R	-	gi|966706486|gb|KTG38727.1| hypothetical protein cypCar_00042592 [Cyprinus carpio]
CI01000029_03649051_03684709	CI01000029	3649051	3684880	+	7474	CI01000029_03649051_03684709	GO:0006810;GO:0016021;GO:0005802;GO:0005215	K06564	PF00040;PF00878	veNOG06549	T	sp|Q07113|MPRI_MOUSE Cation-independent mannose-6-phosphate receptor OS=Mus musculus GN=Igf2r PE=1 SV=1	gi|1025344422|ref|XP_016393059.1| PREDICTED: cation-independent mannose-6-phosphate receptor-like [Sinocyclocheilus rhinocerous]
CI01000029_08072926_08079001	CI01000029	8072926	8079112	+	1430	CI01000029_08072926_08079001	-	-	PF02755	veNOG01974	R	sp|Q6GLU8|PHAR1_XENLA Phosphatase and actin regulator 1 OS=Xenopus laevis GN=phactr1 PE=2 SV=1	gi|1020513229|ref|XP_016095802.1| PREDICTED: phosphatase and actin regulator 1-like isoform X1 [Sinocyclocheilus grahami]
CI01000304_18481215_18483117	CI01000304	18481124	18484668	-	2125	CI01000304_18481215_18483117	-	-	-	-	-	-	-
CI01000046_01963803_01965901	CI01000046	1963555	1967052	+	2464	CI01000046_01963803_01965901	GO:0005886;GO:0019979	K05071	-	opiNOG34291;veNOG25544	R	-	gi|1020531149|ref|XP_016105311.1| PREDICTED: uncharacterized protein LOC107564689 [Sinocyclocheilus grahami]
CI01000219_00102327_00102905	CI01000219	102236	104337	-	2102	CI01000219_00102327_00102905	GO:0032587;GO:0010762;GO:0060263;GO:0051668;GO:0031996;GO:0017137;GO:0070062;GO:0001755;GO:0005925;GO:0042826;GO:0051894;GO:0050690;GO:0043652;GO:0030027;GO:0003924;GO:0002551;GO:0005789;GO:0060091;GO:0048873;GO:0030168;GO:0019897;GO:1900026;GO:0048168;GO:0031012;GO:0031532;GO:0021894;GO:0048261;GO:0032707;GO:0048813;GO:0006954;GO:0003676;GO:0016601;GO:0060999;GO:0060071;GO:0090305;GO:0048010;GO:…	K04392	PF00071	veNOG05516;spriNOG04731	TR	sp|P62998|RAC1_BOVIN Ras-related C3 botulinum toxin substrate 1 OS=Bos taurus GN=RAC1 PE=1 SV=1	gi|831322867|ref|XP_012694380.1| PREDICTED: ras-related C3 botulinum toxin substrate 1 [Clupea harengus] &gt;gi|929056553|ref|XP_014064538.1| PREDICTED: ras-related C3 botulinum toxin substrate 1 [Salmo salar] &gt;gi|929314925|ref|XP_014035262.1| PREDICTED: ras-related C3 botulinum toxin substrate 1 [Salmo salar] &gt;gi|209155118|gb|ACI33791.1| Ras-related C3 botulinum toxin substrate 1 precursor…
CI01000173_00111371_00114317	CI01000173	111371	114714	+	1697	CI01000173_00111371_00114317	-	K11451	PF17218	veNOG13884	B	sp|P30658|CBX2_MOUSE Chromobox protein homolog 2 OS=Mus musculus GN=Cbx2 PE=1 SV=2	gi|1020571262|ref|XP_016113710.1| PREDICTED: chromobox protein homolog 2-like [Sinocyclocheilus grahami]
CI01000020_07029337_07034375	CI01000020	7029337	7034438	+	1703	CI01000020_07029337_07034375	-	K01836	PF02878;PF00408	veNOG04529	G	sp|O95394|AGM1_HUMAN Phosphoacetylglucosamine mutase OS=Homo sapiens GN=PGM3 PE=1 SV=1	gi|1025255077|ref|XP_016370294.1| PREDICTED: phosphoacetylglucosamine mutase isoform X1 [Sinocyclocheilus rhinocerous]
CI01000026_10200749_10202405	CI01000026	10198593	10202514	+	2424	CI01000026_10200749_10202405	-	-	-	-	-	-	-
CI01000129_00905934_00913652	CI01000129	905616	913652	-	2400	CI01000129_00905934_00913652	-	-	PF14604	veNOG14377;veNOG09951;veNOG25527	ST	sp|Q5HYK7|SH319_HUMAN SH3 domain-containing protein 19 OS=Homo sapiens GN=SH3D19 PE=1 SV=2	gi|1025365241|ref|XP_016396257.1| PREDICTED: pollen-specific leucine-rich repeat extensin-like protein 1 [Sinocyclocheilus rhinocerous]
CI01000016_09251602_09253351	CI01000016	9251412	9253351	-	940	CI01000016_09251602_09253351	-	-	PF04548	veNOG06067;veNOG08857	R	sp|Q9NUV9|GIMA4_HUMAN GTPase IMAP family member 4 OS=Homo sapiens GN=GIMAP4 PE=1 SV=1	gi|966642131|gb|KTF77043.1| hypothetical protein cypCar_00035242 [Cyprinus carpio]
CI01000009_00555224_00573856	CI01000009	553723	573943	-	3547	CI01000009_00555224_00573856	-	-	PF00754;PF03815;PF00431	veNOG00841	R	sp|Q96PD2|DCBD2_HUMAN Discoidin, CUB and LCCL domain-containing protein 2 OS=Homo sapiens GN=DCBLD2 PE=1 SV=1	gi|939106591|ref|NP_001073640.2| discoidin, CUB and LCCL domain-containing protein 2 precursor [Danio rerio]
CI01000057_05626464_05631670	CI01000057	5626464	5631801	+	767	CI01000057_05626464_05631670	GO:0000214;GO:0016829;GO:0000379;GO:0000213;GO:0003676	K15322	PF01974;PF02778	veNOG03139	J	sp|Q5M954|SEN2_RAT tRNA-splicing endonuclease subunit Sen2 OS=Rattus norvegicus GN=Tsen2 PE=1 SV=1	gi|1025081190|ref|XP_016340079.1| PREDICTED: tRNA-splicing endonuclease subunit Sen2 [Sinocyclocheilus anshuiensis]
CI01000009_04778332_04780190	CI01000009	4778053	4786216	-	6734	CI01000009_04778332_04780190	-	-	-	-	-	-	-
CI01000029_09079841_09080368	CI01000029	9078993	9080635	+	1643	CI01000029_09079841_09080368	GO:0016787;GO:0055113;GO:0007264;GO:0005622;GO:0005525;GO:0035622	K07941	PF00025	veNOG04849;opiNOG08376	U	sp|P26990|ARF6_CHICK ADP-ribosylation factor 6 OS=Gallus gallus GN=ARF6 PE=2 SV=3	gi|41053393|ref|NP_956287.1| ADP-ribosylation factor 6a [Danio rerio] &gt;gi|238624190|ref|NP_001154847.1| ADP-ribosylation factor 6 [Danio rerio] &gt;gi|432937097|ref|XP_004082352.1| PREDICTED: ADP-ribosylation factor 6 [Oryzias latipes] &gt;gi|432945375|ref|XP_004083567.1| PREDICTED: ADP-ribosylation factor 6 [Oryzias latipes] &gt;gi|498934369|ref|XP_004540674.1| PREDICTED: ADP-ribosylation fac…
CI01000013_00155409_00160457	CI01000013	154890	160529	-	1767	CI01000013_00155409_00160457	-	K00683	PF04389	veNOG09120	O	sp|Q0V8G3|QPCTL_BOVIN Glutaminyl-peptide cyclotransferase-like protein OS=Bos taurus GN=QPCTL PE=2 SV=1	gi|966665256|gb|KTF99214.1| hypothetical protein cypCar_00032762 [Cyprinus carpio]
CI01000339_01287752_01312897	CI01000339	1286922	1312897	-	5068	CI01000339_01287752_01312897	-	K06115	PF00435;PF00169	veNOG18006	Z	sp|Q9H254|SPTN4_HUMAN Spectrin beta chain, non-erythrocytic 4 OS=Homo sapiens GN=SPTBN4 PE=1 SV=2	gi|1025380847|ref|XP_016400452.1| PREDICTED: spectrin beta chain, non-erythrocytic 4-like isoform X2 [Sinocyclocheilus rhinocerous]
CI01000071_04113995_04118019	CI01000071	4113847	4118238	+	1135	CI01000071_04113995_04118019	GO:0008585	K09066	PF00010	veNOG09016	K	sp|Q6QHK4|FIGLA_HUMAN Factor in the germline alpha OS=Homo sapiens GN=FIGLA PE=1 SV=2	gi|1025209225|ref|XP_016428284.1| PREDICTED: factor in the germline alpha [Sinocyclocheilus rhinocerous]
CI01000343_00487812_00497022	CI01000343	487812	497472	+	1776	CI01000343_00487812_00497022	-	K04569	PF00403;PF00080;PF00069	KOG4236;veNOG09593	TP	sp|Q9JK72|CCS_RAT Copper chaperone for superoxide dismutase OS=Rattus norvegicus GN=Ccs PE=1 SV=1	gi|1020505268|ref|XP_016091572.1| PREDICTED: copper chaperone for superoxide dismutase-like [Sinocyclocheilus grahami]
CI01000347_02124853_02148078	CI01000347	2124853	2148200	+	1338	CI01000347_02124853_02148078	-	-	PF15298	veNOG07919	S	sp|Q0IIY7|AJAP1_XENTR Adherens junction-associated protein 1 OS=Xenopus tropicalis GN=ajap1 PE=2 SV=1	gi|1020400040|ref|XP_016085760.1| PREDICTED: adherens junction-associated protein 1-like isoform X1 [Sinocyclocheilus grahami]
CI01000078_00064946_00068618	CI01000078	64753	69029	-	1276	CI01000078_00064946_00068618	GO:0003723;GO:0000166	K13195	PF00076	veNOG20333;opiNOG30389	R	sp|Q9DED4|CIRBB_XENLA Cold-inducible RNA-binding protein B OS=Xenopus laevis GN=cirbp-b PE=1 SV=1	gi|1025265599|ref|XP_016373120.1| PREDICTED: cold-inducible RNA-binding protein B-like isoform X1 [Sinocyclocheilus rhinocerous] &gt;gi|1025265603|ref|XP_016373121.1| PREDICTED: cold-inducible RNA-binding protein B-like isoform X2 [Sinocyclocheilus rhinocerous]
CI01000029_01699880_01719696	CI01000029	1699666	1721489	+	3696	CI01000029_01699880_01719696	-	K00876	PF14681;PF00485	veNOG05146	F	sp|Q9NWZ5|UCKL1_HUMAN Uridine-cytidine kinase-like 1 OS=Homo sapiens GN=UCKL1 PE=1 SV=2	gi|1020478918|ref|XP_016144844.1| PREDICTED: uridine-cytidine kinase-like 1 [Sinocyclocheilus grahami]
CI01000339_02528763_02532854	CI01000339	2528570	2533299	-	2357	CI01000339_02528763_02532854	-	K15332	PF05958;PF00076	veNOG04413	J	sp|Q8IZ69|TRM2A_HUMAN tRNA (uracil-5-)-methyltransferase homolog A OS=Homo sapiens GN=TRMT2A PE=1 SV=2	gi|1025004886|ref|XP_016321524.1| PREDICTED: tRNA (uracil-5-)-methyltransferase homolog A-like [Sinocyclocheilus anshuiensis]
CI01000000_08884270_08886530	CI01000000	8881777	8886530	-	3115	CI01000000_08884270_08886530	-	-	-	-	-	-	gi|1025309079|ref|XP_016383500.1| PREDICTED: uncharacterized protein LOC107720333 [Sinocyclocheilus rhinocerous]
CI01000050_01048195_01109752	CI01000050	1047970	1109752	+	2374	CI01000050_01048195_01109752	-	K00444	PF10174;PF00110	veNOG08444;KOG4809	TU	sp|O13267|WNT5A_PLEWA Protein Wnt-5a OS=Pleurodeles waltl GN=WNT5A PE=3 SV=1	gi|1025367950|ref|XP_016396985.1| PREDICTED: ERC protein 2-like [Sinocyclocheilus rhinocerous]
CI01076507_00000018_00000755	CI01076507	18	755	-	551	CI01076507_00000018_00000755	-	K17751	PF01576	veNOG30939;COG5022	ZS	sp|P04460|MYH6_RABIT Myosin-6 (Fragment) OS=Oryctolagus cuniculus GN=MYH6 PE=2 SV=1	gi|296483680|tpg|DAA25795.1| TPA: hypothetical protein BOS_10232 [Bos taurus]
CI01000361_00751402_00757850	CI01000361	751402	757850	+	5279	CI01000361_00751402_00757850	-	-	PF07517	opiNOG31889;veNOG27290	R	sp|B4S7J9|SECA_PROA2 Protein translocase subunit SecA OS=Prosthecochloris aestuarii (strain DSM 271 / SK 413) GN=secA PE=3 SV=1	gi|642098773|emb|CDQ77927.1| unnamed protein product [Oncorhynchus mykiss]
CI01000361_00282720_00284857	CI01000361	282720	285892	+	1794	CI01000361_00282720_00284857	-	-	PF14291	opiNOG24244;veNOG30764	SR	-	gi|1007792449|ref|XP_015832270.1| PREDICTED: zinc finger MYM-type protein 1-like [Nothobranchius furzeri]
CI01000304_13342458_13361412	CI01000304	13342420	13361412	-	1484	CI01000304_13342458_13361412	-	K04688	PF00433;PF00069	veNOG10879	T	sp|P67998|KS6B1_RABIT Ribosomal protein S6 kinase beta-1 OS=Oryctolagus cuniculus GN=RPS6KB1 PE=2 SV=1	gi|1025127242|ref|XP_016413898.1| PREDICTED: ribosomal protein S6 kinase beta-1-like [Sinocyclocheilus rhinocerous]
CI01000078_00109982_00113960	CI01000078	109349	113960	-	1635	CI01000078_00109982_00113960	GO:0016485;GO:0016021	K06171	PF05450	veNOG08856	OT	sp|Q92542|NICA_HUMAN Nicastrin OS=Homo sapiens GN=NCSTN PE=1 SV=2	gi|1020495748|ref|XP_016086475.1| PREDICTED: nicastrin [Sinocyclocheilus grahami]
CI01000063_02234891_02253083	CI01000063	2233613	2253083	-	6999	CI01000063_02234891_02253083	-	K18412	PF16608	veNOG08315	S	sp|Q9UPQ9|TNR6B_HUMAN Trinucleotide repeat-containing gene 6B protein OS=Homo sapiens GN=TNRC6B PE=1 SV=4	gi|1025104613|ref|XP_016346455.1| PREDICTED: trinucleotide repeat-containing gene 6B protein-like isoform X2 [Sinocyclocheilus anshuiensis]
CI01000040_05017494_05031260	CI01000040	5017335	5031260	-	1431	CI01000040_05017494_05031260	GO:0016020;GO:0035460;GO:0018732;GO:0016042;GO:0080030;GO:0034892;GO:0010296;GO:0047376;GO:0043906;GO:0005576;GO:0052767;GO:0050253;GO:0018731;GO:0043908;GO:0080031;GO:0043907;GO:0004620;GO:0052768;GO:0080032;GO:0018733;GO:0043905;GO:0018734	K19404	PF00151	veNOG02997	R	sp|Q6DBU8|LIPH_DANRE Lipase member H OS=Danio rerio GN=liph PE=2 SV=1	gi|51011081|ref|NP_001003499.1| lipase member H precursor [Danio rerio] &gt;gi|82235650|sp|Q6DBU8.1|LIPH_DANRE RecName: Full=Lipase member H; Flags: Precursor &gt;gi|50417016|gb|AAH78354.1| Zgc:91985 [Danio rerio]
CI01000006_04255653_04256279	CI01000006	4255554	4256310	-	757	CI01000006_04255653_04256279	-	K06087	PF00822	veNOG00177	R	sp|Q9YH91|CLDY_DANRE Claudin-like protein ZF-A89 OS=Danio rerio GN=cldnd PE=2 SV=1	gi|1025166526|ref|XP_016357022.1| PREDICTED: claudin-like protein ZF-A89 [Sinocyclocheilus anshuiensis]
CI01000345_01512563_01516742	CI01000345	1512563	1516771	+	978	CI01000345_01512563_01516742	-	K00604	PF00551;PF02911	veNOG03263	J	sp|Q96DP5|FMT_HUMAN Methionyl-tRNA formyltransferase, mitochondrial OS=Homo sapiens GN=MTFMT PE=1 SV=2	gi|1020474839|ref|XP_016142657.1| PREDICTED: methionyl-tRNA formyltransferase, mitochondrial-like [Sinocyclocheilus grahami]
CI01000311_00382583_00386935	CI01000311	382583	386949	+	1334	CI01000311_00382583_00386935	-	-	PF00069	KOG0583	T	sp|Q91822|PIM3_XENLA Serine/threonine-protein kinase pim-3 OS=Xenopus laevis GN=pim3 PE=1 SV=1	gi|966644596|gb|KTF79508.1| hypothetical protein cypCar_00039084 [Cyprinus carpio]
CI01000161_03010015_03035734	CI01000161	3010015	3036167	+	3391	CI01000161_03010015_03035734	GO:0048484;GO:0016592;GO:0001104;GO:0006355;GO:0061453;GO:0048538;GO:0046549	K15167	PF11277	veNOG11778	K	sp|Q2PW47|MED24_DANRE Mediator of RNA polymerase II transcription subunit 24 OS=Danio rerio GN=med24 PE=2 SV=2	gi|1024937776|ref|XP_016328948.1| PREDICTED: mediator of RNA polymerase II transcription subunit 24-like [Sinocyclocheilus anshuiensis]
CI01000055_01980819_02010948	CI01000055	1980819	2010948	-	789	CI01000055_01980819_02010948	-	K14946	PF12414;PF00076	veNOG04102	R	sp|Q8BIF2|RFOX3_MOUSE RNA binding protein fox-1 homolog 3 OS=Mus musculus GN=Rbfox3 PE=1 SV=2	gi|688580509|ref|XP_009305078.1| PREDICTED: RNA binding protein fox-1 homolog 3 isoform X1 [Danio rerio] &gt;gi|688580512|ref|XP_009305079.1| PREDICTED: RNA binding protein fox-1 homolog 3 isoform X1 [Danio rerio]
CI01000054_05145255_05217807	CI01000054	5145111	5217811	+	6835	CI01000054_05145255_05217807	-	K17495	PF00084;PF00431	veNOG01057	TV	sp|Q7Z408|CSMD2_HUMAN CUB and sushi domain-containing protein 2 OS=Homo sapiens GN=CSMD2 PE=1 SV=2	gi|1024976056|ref|XP_016309517.1| PREDICTED: CUB and sushi domain-containing protein 2-like, partial [Sinocyclocheilus anshuiensis]
CI01000353_01132426_01132725	CI01000353	1131735	1133461	+	1727	CI01000353_01132426_01132725	-	-	-	veNOG04795	R	-	gi|1020495923|ref|XP_016086566.1| PREDICTED: disco-interacting protein 2 homolog A [Sinocyclocheilus grahami]
CI01000000_04451252_04452143	CI01000000	4451130	4453011	+	1317	CI01000000_04451252_04452143	-	-	-	veNOG22147	S	-	gi|1020507599|ref|XP_016092814.1| PREDICTED: uncharacterized protein LOC107554731 [Sinocyclocheilus grahami]
CI01000340_19091262_19092035	CI01000340	19090551	19092389	+	1839	CI01000340_19091262_19092035	-	-	-	-	-	-	-
CI01000051_00568303_00576339	CI01000051	567867	576339	-	2187	CI01000051_00568303_00576339	-	K19989	PF06046	veNOG12992	U	sp|Q61333|TNAP2_MOUSE Tumor necrosis factor alpha-induced protein 2 OS=Mus musculus GN=Tnfaip2 PE=1 SV=2	gi|1020522750|ref|XP_016100855.1| PREDICTED: tumor necrosis factor alpha-induced protein 2-like [Sinocyclocheilus grahami]
CI01000037_03946645_03954021	CI01000037	3945995	3954314	+	3487	CI01000037_03946645_03954021	GO:0005634;GO:0005524;GO:0004674;GO:0006468;GO:0035556;GO:0005737;GO:0032870	K19008	PF00069	opiNOG00812;veNOG07843	T	sp|Q9IA88|SIK2_CHICK Serine/threonine-protein kinase SIK2 OS=Gallus gallus GN=SIK2 PE=2 SV=1	gi|1025315369|ref|XP_016385201.1| PREDICTED: serine/threonine-protein kinase SIK2-like [Sinocyclocheilus rhinocerous]
CI01000325_02796988_02809791	CI01000325	2796804	2810553	-	1447	CI01000325_02796988_02809791	-	-	-	-	-	-	-
CI01000300_01390134_01416227	CI01000300	1389724	1416713	+	2615	CI01000300_01390134_01416227	-	-	PF07287	veNOG13809	S	-	gi|1025230644|ref|XP_016432187.1| PREDICTED: uncharacterized protein LOC107758869 [Sinocyclocheilus rhinocerous]
CI01000000_04661351_04667059	CI01000000	4661351	4667087	+	613	CI01000000_04661351_04667059	-	K08018	-	veNOG05672	T	-	gi|808877050|gb|KKF25617.1| Rap guanine nucleotide exchange factor 6 [Larimichthys crocea]
CI01000009_06975071_07009147	CI01000009	6975071	7009417	+	1676	CI01000009_06975071_07009147	-	-	PF00620;PF00169	veNOG06626	T	sp|Q5ZMM3|RHG15_CHICK Rho GTPase-activating protein 15 OS=Gallus gallus GN=ARHGAP15 PE=2 SV=1	gi|1020527675|ref|XP_016103467.1| PREDICTED: rho GTPase-activating protein 15-like [Sinocyclocheilus grahami]
CI01000055_04321002_04323193	CI01000055	4320958	4323193	-	821	CI01000055_04321002_04323193	-	-	PF06325	veNOG04147	R	sp|A3KP85|ETKMT_DANRE Electron transfer flavoprotein beta subunit lysine methyltransferase OS=Danio rerio GN=etfbkmt PE=2 SV=2	gi|1025190886|ref|XP_016423718.1| PREDICTED: electron transfer flavoprotein beta subunit lysine methyltransferase-like [Sinocyclocheilus rhinocerous]
CI01000055_04315348_04320581	CI01000055	4315043	4320581	+	887	CI01000055_04315348_04320581	-	-	PF13516	veNOG06206	S	sp|Q0P4D1|AMN1_DANRE Protein AMN1 homolog OS=Danio rerio GN=amn1 PE=2 SV=1	gi|1020480769|ref|XP_016145830.1| PREDICTED: protein AMN1 homolog [Sinocyclocheilus grahami] &gt;gi|1025049079|ref|XP_016329861.1| PREDICTED: protein AMN1 homolog [Sinocyclocheilus anshuiensis] &gt;gi|1025198238|ref|XP_016425311.1| PREDICTED: protein AMN1 homolog [Sinocyclocheilus rhinocerous]
CI01000229_00293752_00293963	CI01000229	293579	293963	-	385	CI01000229_00293752_00293963	-	-	-	veNOG23922	S	sp|Q6SXP0|CI016_CTEID UPF0184 protein C9orf16 homolog OS=Ctenopharyngodon idella PE=3 SV=1	gi|82088332|sp|Q6SXP0.1|CI016_CTEID RecName: Full=UPF0184 protein C9orf16 homolog [Ctenopharyngodon idella] &gt;gi|46361698|gb|AAS89344.1| similar to C9 orf16 [Ctenopharyngodon idella]
CI01000303_00237281_00241353	CI01000303	237281	241978	+	1375	CI01000303_00237281_00241353	-	-	-	veNOG05095	S	sp|Q8BJM3|R3HCL_MOUSE Coiled-coil domain-containing protein R3HCC1L OS=Mus musculus GN=R3hcc1l PE=1 SV=1	gi|1025154012|ref|XP_016417089.1| PREDICTED: coiled-coil domain-containing protein R3HCC1L-like [Sinocyclocheilus rhinocerous]
CI01000069_01634504_01643721	CI01000069	1634184	1644078	+	2633	CI01000069_01634504_01643721	GO:0030992;GO:0018095;GO:0007368;GO:0070738;GO:0005879;GO:0060271;GO:0036372;GO:0042073;GO:0001736;GO:0031514;GO:0005215	K19683	PF07719;PF13174	veNOG07025	S	sp|A7YE96|TT30A_DANRE Tetratricopeptide repeat protein 30A OS=Danio rerio GN=ttc30a PE=2 SV=2	gi|1025393389|ref|XP_016405871.1| PREDICTED: tetratricopeptide repeat protein 30A isoform X3 [Sinocyclocheilus rhinocerous]
CI01074034_00000264_00000744	CI01074034	264	744	+	356	CI01074034_00000264_00000744	-	-	PF00685	veNOG29789;opiNOG23453;veNOG05562	R	-	gi|1024949396|ref|XP_016295380.1| PREDICTED: uncharacterized protein LOC107653224 [Sinocyclocheilus anshuiensis]
CI01000095_01814503_01819719	CI01000095	1814055	1819719	-	1838	CI01000095_01814503_01819719	-	-	PF13671	veNOG13549;opiNOG06253;veNOG34137	L	sp|Q92802|N42L2_HUMAN NEDD4-binding protein 2-like 2 OS=Homo sapiens GN=N4BP2L2 PE=1 SV=1	gi|1020409775|ref|XP_016123500.1| PREDICTED: NEDD4-binding protein 2-like 2 [Sinocyclocheilus grahami]
CI01000065_00906591_00915144	CI01000065	905392	915144	-	4028	CI01000065_00906591_00915144	GO:0051155;GO:0045666;GO:0005737;GO:0000122;GO:0048066;GO:0060351;GO:0007521;GO:0003700;GO:0000578;GO:0014032;GO:0005634;GO:0048702;GO:0048703;GO:0060037;GO:0035118;GO:0003676;GO:0046872	-	PF00856;PF13912;PF00096	veNOG09562	K	sp|O75626|PRDM1_HUMAN PR domain zinc finger protein 1 OS=Homo sapiens GN=PRDM1 PE=1 SV=2	gi|966668593|gb|KTG01974.1| hypothetical protein cypCar_00028409 [Cyprinus carpio]
CI01000000_12229291_12232437	CI01000000	12228800	12232437	-	1622	CI01000000_12229291_12232437	-	K08035	PF00250	veNOG08622;COG5025;opiNOG42449;opiNOG00868	K	sp|Q6P839|FOXA4_XENTR Forkhead box protein A4 OS=Xenopus tropicalis GN=foxa4 PE=2 SV=1	gi|1024977615|ref|XP_016310343.1| PREDICTED: forkhead box protein A4-like [Sinocyclocheilus anshuiensis]
CI01000158_00113468_00114478	CI01000158	112991	114505	-	1515	CI01000158_00113468_00114478	-	K05051	PF00001	KOG3656;veNOG18135;veNOG21948	T	sp|Q5QNP2|TA13C_DANRE Trace amine-associated receptor 13c OS=Danio rerio GN=taar13c PE=1 SV=1	gi|528492963|ref|XP_002663685.2| PREDICTED: trace amine-associated receptor 13c-like [Danio rerio]
CI01000080_01087421_01097280	CI01000080	1086244	1097967	+	3277	CI01000080_01087421_01097280	-	K14137	PF01239	veNOG08830	S	sp|A3KPW7|PTAR1_DANRE Protein prenyltransferase alpha subunit repeat-containing protein 1 OS=Danio rerio GN=ptar1 PE=2 SV=1	gi|1025164164|ref|XP_016356576.1| PREDICTED: protein prenyltransferase alpha subunit repeat-containing protein 1 [Sinocyclocheilus anshuiensis]
CI01000006_01695152_01695781	CI01000006	1695145	1695781	-	637	CI01000006_01695152_01695781	GO:0007264;GO:0005525;GO:0009617	K07863	PF00071	veNOG02332	R	sp|P84097|RHOG_CRICR Rho-related GTP-binding protein RhoG OS=Cricetus cricetus GN=RHOG PE=2 SV=1	gi|966709303|gb|KTG41541.1| hypothetical protein cypCar_00045705 [Cyprinus carpio]
CI01000028_02036977_02046469	CI01000028	2036309	2046469	-	1874	CI01000028_02036977_02046469	-	K19760	PF00400	veNOG09460	A	sp|Q1LV15|DAW1_DANRE Dynein assembly factor with WDR repeat domains 1 OS=Danio rerio GN=daw1 PE=2 SV=2	gi|966713057|gb|KTG45295.1| hypothetical protein cypCar_00033665 [Cyprinus carpio]
CI01000010_10894958_10954990	CI01000010	10894917	10954990	-	5599	CI01000010_10894958_10954990	GO:0007264;GO:0007520;GO:0005085	K17707	PF06920;PF16172;PF14429	veNOG00166	T	sp|B2RY04|DOCK5_MOUSE Dedicator of cytokinesis protein 5 OS=Mus musculus GN=Dock5 PE=1 SV=2	gi|1025026124|ref|XP_016323780.1| PREDICTED: dedicator of cytokinesis protein 5-like isoform X1 [Sinocyclocheilus anshuiensis] &gt;gi|1025026127|ref|XP_016323781.1| PREDICTED: dedicator of cytokinesis protein 5-like isoform X1 [Sinocyclocheilus anshuiensis]
CI01000339_00620788_00628381	CI01000339	620788	628381	+	918	CI01000339_00620788_00628381	-	-	PF07686	-	-	sp|Q7TST0|BTNL1_MOUSE Butyrophilin-like protein 1 OS=Mus musculus GN=Btnl1 PE=2 SV=3	gi|1024936006|ref|XP_016321670.1| PREDICTED: butyrophilin-like protein 2 [Sinocyclocheilus anshuiensis]
CI01000056_00349501_00362980	CI01000056	349501	362980	+	788	CI01000056_00349501_00362980	GO:0090385;GO:0005770;GO:0005764;GO:0005774;GO:0045335;GO:0007264;GO:0008333;GO:0005525	K07897	PF00071	veNOG02613	U	sp|H9BW96|RAB7_EPICO Ras-related protein rab7 OS=Epinephelus coioides GN=rab7 PE=1 SV=1	gi|831326943|ref|XP_012696614.1| PREDICTED: ras-related protein Rab-7a isoform X1 [Clupea harengus]
CI01000026_05742174_05769229	CI01000026	5742174	5769370	+	2304	CI01000026_05742174_05769229	-	-	PF04103	veNOG07667	S	sp|O60320|F1891_HUMAN Protein FAM189A1 OS=Homo sapiens GN=FAM189A1 PE=2 SV=4	gi|1025205175|ref|XP_016427192.1| PREDICTED: protein FAM189A1-like isoform X1 [Sinocyclocheilus rhinocerous]
CI01000006_03366101_03366985	CI01000006	3366063	3366985	-	368	CI01000006_03366101_03366985	GO:0000481;GO:0045292;GO:0000387;GO:0046540	K11984	-	veNOG12164	A	-	gi|50540414|ref|NP_001002673.1| U4/U6.U5 tri-snRNP-associated protein 1 [Danio rerio] &gt;gi|49903277|gb|AAH76544.1| Squamous cell carcinoma antigen recognised by T cells [Danio rerio]
CI01000193_00000329_00002539	CI01000193	329	3986	+	1954	CI01000193_00000329_00002539	-	-	-	-	-	-	gi|1020496473|ref|XP_016086861.1| PREDICTED: uncharacterized protein LOC107550147 [Sinocyclocheilus grahami]
CI01000059_05103198_05130410	CI01000059	5102641	5130477	-	1308	CI01000059_05103198_05130410	-	-	-	-	-	-	-
CI01000015_02498480_02500526	CI01000015	2498480	2500609	-	420	CI01000015_02498480_02500526	-	-	-	-	-	-	-
CI01000395_00145738_00146810	CI01000395	145733	146810	-	1078	CI01000395_00145738_00146810	-	-	PF04548	veNOG19719	R	sp|Q8NHV1|GIMA7_HUMAN GTPase IMAP family member 7 OS=Homo sapiens GN=GIMAP7 PE=1 SV=1	gi|1024959372|ref|XP_016300677.1| PREDICTED: GTPase IMAP family member 7-like [Sinocyclocheilus anshuiensis]
CI01000013_04311625_04312179	CI01000013	4311420	4312417	-	914	CI01000013_04311625_04312179	-	-	PF15031	veNOG01953	S	sp|A6NNL5|CO061_HUMAN Uncharacterized protein C15orf61 OS=Homo sapiens GN=C15orf61 PE=2 SV=2	gi|1025393935|ref|XP_016406018.1| PREDICTED: uncharacterized protein C15orf61-like [Sinocyclocheilus rhinocerous]
CI01000041_00585200_00588893	CI01000041	584315	588914	+	2280	CI01000041_00585200_00588893	-	K20095	PF00588	veNOG02915	A	sp|A1L2E4|MRM3B_DANRE rRNA methyltransferase 3B, mitochondrial OS=Danio rerio GN=rnmtl1b PE=2 SV=2	gi|1025269119|ref|XP_016374073.1| PREDICTED: rRNA methyltransferase 3B, mitochondrial-like [Sinocyclocheilus rhinocerous]
CI01000016_05233964_05243756	CI01000016	5233656	5244368	-	3068	CI01000016_05233964_05243756	-	K04975	PF12796;PF00520	veNOG03298	P	sp|Q9H1D0|TRPV6_HUMAN Transient receptor potential cation channel subfamily V member 6 OS=Homo sapiens GN=TRPV6 PE=1 SV=3	gi|1025355943|ref|XP_016389265.1| PREDICTED: transient receptor potential cation channel subfamily V member 6-like [Sinocyclocheilus rhinocerous]
CI01000129_00264492_00268182	CI01000129	264492	268191	+	310	CI01000129_00264492_00268182	-	-	-	-	-	-	-
CI01000304_12468041_12473615	CI01000304	12468041	12473708	+	1294	CI01000304_12468041_12473615	GO:0007165;GO:0007601	K04439	PF00339;PF02752	veNOG16822	T	sp|P51482|ARRC_LITPI Arrestin-C OS=Lithobates pipiens GN=arr3 PE=2 SV=1	gi|50539878|ref|NP_001002405.1| arrestin-C [Danio rerio] &gt;gi|49900650|gb|AAH76177.1| Arrestin 3, retinal (X-arrestin), like [Danio rerio]
CI01000200_00259002_00260498	CI01000200	258814	260656	-	886	CI01000200_00259002_00260498	-	-	-	-	-	-	-
CI01000052_01044855_01046432	CI01000052	1044855	1046617	+	673	CI01000052_01044855_01046432	GO:0016021	-	-	veNOG21485	S	-	gi|966659104|gb|KTF93958.1| hypothetical protein cypCar_00010293 [Cyprinus carpio]
CI01000012_04386557_04402516	CI01000012	4386203	4402975	+	3267	CI01000012_04386557_04402516	-	K19601	PF00008;PF02210	veNOG05429	T	sp|Q5T1H1|EYS_HUMAN Protein eyes shut homolog OS=Homo sapiens GN=EYS PE=1 SV=5	gi|1025361475|ref|XP_016403698.1| PREDICTED: protein eyes shut homolog [Sinocyclocheilus rhinocerous]
CI01000304_03830154_03833600	CI01000304	3828191	3833600	-	2758	CI01000304_03830154_03833600	-	-	PF08284	veNOG07757;veNOG11253;NOG96461;veNOG33917	SR	sp|Q86TG7|PEG10_HUMAN Retrotransposon-derived protein PEG10 OS=Homo sapiens GN=PEG10 PE=1 SV=2	gi|688571245|ref|XP_001921910.4| PREDICTED: poly [ADP-ribose] polymerase 4 [Danio rerio]
CI01000047_06337531_06343900	CI01000047	6337093	6344014	-	2241	CI01000047_06337531_06343900	GO:0007165;GO:0004871	K04582	PF00002;PF02793	veNOG11521	T	sp|Q5IXF8|GLP2R_MOUSE Glucagon-like peptide 2 receptor OS=Mus musculus GN=Glp2r PE=2 SV=2	gi|688578564|ref|XP_009304634.1| PREDICTED: LOW QUALITY PROTEIN: glucagon-like peptide 2 receptor [Danio rerio]
CI01000028_09420414_09428472	CI01000028	9419436	9428829	+	2373	CI01000028_09420414_09428472	-	K11506	PF05238	veNOG02295	S	sp|Q1T765|CENPN_CHICK Centromere protein N OS=Gallus gallus GN=CENPN PE=2 SV=1	gi|1025262516|ref|XP_016372285.1| PREDICTED: centromere protein N-like [Sinocyclocheilus rhinocerous]
CI01000057_05163258_05169859	CI01000057	5162640	5170119	-	1610	CI01000057_05163258_05169859	GO:0006811;GO:0005488	K05850	-	meNOG06901;veNOG06926;KOG0204	P	sp|Q01814|AT2B2_HUMAN Plasma membrane calcium-transporting ATPase 2 OS=Homo sapiens GN=ATP2B2 PE=1 SV=2	gi|944213807|gb|KQK80394.1| plasma membrane calcium-transporting ATPase 2-like isoform X1 [Amazona aestiva]
CI01000029_03397097_03444565	CI01000029	3396139	3444565	-	2654	CI01000029_03397097_03444565	-	K15287	PF06027	veNOG05148	S	sp|Q5T1Q4|S35F1_HUMAN Solute carrier family 35 member F1 OS=Homo sapiens GN=SLC35F1 PE=2 SV=2	gi|1025140240|ref|XP_016353297.1| PREDICTED: solute carrier family 35 member F1-like [Sinocyclocheilus anshuiensis]
CI01000026_05396041_05435138	CI01000026	5395998	5435464	-	1299	CI01000026_05396041_05435138	-	-	-	-	-	-	-
CI01000012_09074304_09074584	CI01000012	9073546	9074642	+	1008	CI01000012_09074304_09074584	-	K09851	-	veNOG13296	T	sp|Q566C5|RASF4_RAT Ras association domain-containing protein 4 OS=Rattus norvegicus GN=Rassf4 PE=2 SV=1	gi|1025225120|ref|XP_016366730.1| PREDICTED: ras association domain-containing protein 4-like [Sinocyclocheilus rhinocerous]
CI01000059_08181323_08184538	CI01000059	8181124	8185308	+	1551	CI01000059_08181323_08184538	GO:0042175;GO:0007589;GO:0016324;GO:0005770;GO:0005791;GO:0006895;GO:0042742;GO:0045176;GO:0005795;GO:0045335;GO:0007264;GO:0005829;GO:0031489;GO:0008543;GO:0005769;GO:0015031;GO:0055037;GO:0070062;GO:0005765;GO:0030140;GO:0019003;GO:0090387;GO:0005802;GO:0003924;GO:0048471;GO:0097208;GO:0032880;GO:0009790;GO:0001948;GO:0032456;GO:0005525	K07881	PF00071	veNOG00425	U	sp|Q5ZKU5|RAB14_CHICK Ras-related protein Rab-14 OS=Gallus gallus GN=RAB14 PE=2 SV=3	gi|915557747|ref|XP_013226061.1| PREDICTED: ras-related protein Rab-14 [Columba livia]
CI01000321_01019890_01027358	CI01000321	1019744	1027358	-	1280	CI01000321_01019890_01027358	-	K19475	PF02205	veNOG03257;veNOG35401	Z	sp|Q9Z0G8|WIPF3_RAT WAS/WASL-interacting protein family member 3 OS=Rattus norvegicus GN=Wipf3 PE=1 SV=1	gi|1024953395|ref|XP_016297498.1| PREDICTED: LOW QUALITY PROTEIN: WAS/WASL-interacting protein family member 3-like [Sinocyclocheilus anshuiensis]
CI01000037_04066520_04067107	CI01000037	4066197	4067512	-	1316	CI01000037_04066520_04067107	-	-	-	veNOG06631;meNOG44916	KR	sp|Q6R2W3|SCND3_HUMAN SCAN domain-containing protein 3 OS=Homo sapiens GN=ZBED9 PE=2 SV=1	gi|1025315416|ref|XP_016385213.1| PREDICTED: SCAN domain-containing protein 3-like [Sinocyclocheilus rhinocerous]
CI01079399_00000098_00000343	CI01079399	98	411	+	314	CI01079399_00000098_00000343	GO:0005887;GO:0004888	-	-	veNOG17175;veNOG29610	TRV	-	gi|189521978|ref|XP_001919193.1| PREDICTED: C-type mannose receptor 2-like [Danio rerio]
CI01050990_00000997_00001244	CI01050990	997	1244	+	248	CI01050990_00000997_00001244	-	K13856	-	KOG1172;veNOG06529	P	-	gi|966669425|gb|KTG02806.1| hypothetical protein cypCar_00032018 [Cyprinus carpio]
CI01000190_01446777_01465687	CI01000190	1446574	1465687	+	2869	CI01000190_01446777_01465687	-	-	PF14484;PF13516;PF05729	opiNOG28540;veNOG06420	R	sp|Q7RTR2|NLRC3_HUMAN NLR family CARD domain-containing protein 3 OS=Homo sapiens GN=NLRC3 PE=1 SV=2	gi|1025074013|ref|XP_016338091.1| PREDICTED: NACHT, LRR and PYD domains-containing protein 3-like, partial [Sinocyclocheilus anshuiensis]
CI01085132_00000001_00000824	CI01085132	1	824	+	824	CI01085132_00000001_00000824	-	-	PF04548	veNOG11369	R	-	gi|1025080412|ref|XP_016339867.1| PREDICTED: uncharacterized protein LOC107687155 [Sinocyclocheilus anshuiensis]
CI01000047_03321589_03328761	CI01000047	3319692	3328761	-	3148	CI01000047_03321589_03328761	GO:0007186;GO:0016021;GO:0007166;GO:0004930	-	PF00002;PF02793	veNOG12950;veNOG18962	T	sp|P41586|PACR_HUMAN Pituitary adenylate cyclase-activating polypeptide type I receptor OS=Homo sapiens GN=ADCYAP1R1 PE=1 SV=1	gi|1020513979|ref|XP_016096201.1| PREDICTED: vasoactive intestinal polypeptide receptor 1-like [Sinocyclocheilus grahami]
CI01000028_05695543_05709050	CI01000028	5695459	5709401	-	3252	CI01000028_05695543_05709050	-	-	PF14484;PF02758;PF13516;PF05729	veNOG06420	R	sp|Q5DU56|NLRC3_MOUSE Protein NLRC3 OS=Mus musculus GN=Nlrc3 PE=1 SV=2	gi|966706163|gb|KTG38404.1| hypothetical protein cypCar_00018232 [Cyprinus carpio]
CI01000340_12834855_12840685	CI01000340	12834855	12841490	+	1667	CI01000340_12834855_12840685	-	-	-	veNOG09342	W	sp|Q32L50|SBSPO_BOVIN Somatomedin-B and thrombospondin type-1 domain-containing protein OS=Bos taurus GN=SBSPON PE=2 SV=2	gi|1020510625|ref|XP_016094411.1| PREDICTED: somatomedin-B and thrombospondin type-1 domain-containing protein-like [Sinocyclocheilus grahami]
CI01000003_01632757_01671893	CI01000003	1630607	1671893	-	5830	CI01000003_01632757_01671893	-	K04361	PF00757;PF14843;PF01030;PF07714	veNOG02909	T	sp|Q01279|EGFR_MOUSE Epidermal growth factor receptor OS=Mus musculus GN=Egfr PE=1 SV=1	gi|1025225726|ref|XP_016368297.1| PREDICTED: epidermal growth factor receptor-like isoform X1 [Sinocyclocheilus rhinocerous]
CI01000000_01176488_01180221	CI01000000	1176450	1180269	+	467	CI01000000_01176488_01180221	GO:0008190;GO:0045947;GO:0003743	K18645	PF05456	veNOG22930	J	sp|Q98TT6|4EB3L_DANRE Eukaryotic translation initiation factor 4E-binding protein 3-like OS=Danio rerio GN=eif4ebp3l PE=1 SV=1	gi|1020422252|ref|XP_016130199.1| PREDICTED: eukaryotic translation initiation factor 4E-binding protein 3-like [Sinocyclocheilus grahami]
CI01000358_00122043_00151011	CI01000358	122019	152382	-	4452	CI01000358_00122043_00151011	-	K12800	PF14484;PF02758;PF13516;PF05729	euNOG26149;veNOG28373;meNOG06514	R	sp|Q7RTR2|NLRC3_HUMAN NLR family CARD domain-containing protein 3 OS=Homo sapiens GN=NLRC3 PE=1 SV=2	gi|1024954132|ref|XP_016297903.1| PREDICTED: NACHT, LRR and PYD domains-containing protein 12-like [Sinocyclocheilus anshuiensis]
CI01000346_01630714_01632898	CI01000346	1630714	1633009	+	861	CI01000346_01630714_01632898	-	-	-	KOG4585;opiNOG25422	L	-	gi|1024940367|ref|XP_016335304.1| PREDICTED: uncharacterized protein LOC107683761 [Sinocyclocheilus anshuiensis]
CI01000001_08851970_08866723	CI01000001	8851868	8866845	-	1679	CI01000001_08851970_08866723	-	K19906	PF00168	veNOG06129	TU	sp|Q5T7P8|SYT6_HUMAN Synaptotagmin-6 OS=Homo sapiens GN=SYT6 PE=1 SV=3	gi|1025006487|ref|XP_016322070.1| PREDICTED: synaptotagmin-6-like [Sinocyclocheilus anshuiensis]
CI01000000_13787460_13844061	CI01000000	13785578	13844733	+	10495	CI01000000_13787460_13844061	-	-	PF00008;PF15636;PF06484	veNOG02085	T	sp|Q9W7R4|TEN3_DANRE Teneurin-3 OS=Danio rerio GN=tenm3 PE=2 SV=1	gi|1020526853|ref|XP_016103033.1| PREDICTED: teneurin-3-like, partial [Sinocyclocheilus grahami]
CI01130469_00000033_00000341	CI01130469	33	341	-	309	CI01130469_00000033_00000341	-	-	-	veNOG21075;veNOG14883	TR	-	gi|1024969255|ref|XP_016305968.1| PREDICTED: polymeric immunoglobulin receptor-like, partial [Sinocyclocheilus anshuiensis]
CI01000240_00147105_00157015	CI01000240	145849	157166	+	5517	CI01000240_00147105_00157015	-	-	PF00665	opiNOG52147;opiNOG47565;opiNOG14998;veNOG18444;opiNOG77519	R	sp|Q09575|YRD6_CAEEL Uncharacterized protein K02A2.6 OS=Caenorhabditis elegans GN=K02A2.6 PE=4 SV=1	gi|780114498|ref|XP_011677008.1| PREDICTED: uncharacterized protein K02A2.6-like [Strongylocentrotus purpuratus]
CI01000119_01719858_01724053	CI01000119	1719200	1724675	-	1898	CI01000119_01719858_01724053	-	-	-	-	-	-	-
CI01000005_06006736_06010521	CI01000005	6005366	6010535	-	1861	CI01000005_06006736_06010521	-	K06268	PF13499;PF13202	veNOG06536;COG5126;veNOG33930	ZTD	sp|P63099|CANB1_BOVIN Calcineurin subunit B type 1 OS=Bos taurus GN=PPP3R1 PE=1 SV=2	gi|1020524993|ref|XP_016102029.1| PREDICTED: calcineurin subunit B type 1 isoform X1 [Sinocyclocheilus grahami]
CI01000113_00629848_00638123	CI01000113	628843	638432	+	2394	CI01000113_00629848_00638123	-	-	PF00147	veNOG10085	R	sp|Q9R045|ANGL2_MOUSE Angiopoietin-related protein 2 OS=Mus musculus GN=Angptl2 PE=2 SV=2	gi|1025004123|ref|XP_016321104.1| PREDICTED: hemicentin-1-like [Sinocyclocheilus anshuiensis]
CI01073105_00000583_00001024	CI01073105	210	1024	-	721	CI01073105_00000583_00001024	-	K04622	PF07562	veNOG02727	T	sp|Q5T6X5|GPC6A_HUMAN G-protein coupled receptor family C group 6 member A OS=Homo sapiens GN=GPRC6A PE=1 SV=1	gi|1025143034|ref|XP_016353803.1| PREDICTED: G-protein coupled receptor family C group 6 member A-like [Sinocyclocheilus anshuiensis]
CI01000482_00010512_00013827	CI01000482	10512	13827	+	730	CI01000482_00010512_00013827	GO:0005576	-	PF01391;PF00092	veNOG02773	W	sp|Q2UY09|COSA1_HUMAN Collagen alpha-1(XXVIII) chain OS=Homo sapiens GN=COL28A1 PE=2 SV=2	gi|1025214561|ref|XP_016429685.1| PREDICTED: collagen alpha-1(XXVIII) chain-like [Sinocyclocheilus rhinocerous]
CI01000219_00110358_00110660	CI01000219	110287	111982	-	1696	CI01000219_00110358_00110660	-	-	-	-	-	-	-
CI01000026_13053390_13065531	CI01000026	13051213	13065531	-	3940	CI01000026_13053390_13065531	-	-	PF00057;PF00431	veNOG07803	T	sp|C6K2K4|NETO2_RAT Neuropilin and tolloid-like protein 2 OS=Rattus norvegicus GN=Neto2 PE=1 SV=1	gi|1025218909|ref|XP_016430841.1| PREDICTED: neuropilin and tolloid-like protein 2 [Sinocyclocheilus rhinocerous]
CI01000325_10508690_10513563	CI01000325	10508690	10513590	+	1821	CI01000325_10508690_10513563	GO:0006508;GO:0004222;GO:0008270;GO:0016021;GO:0045766	K01395	PF01400;PF00629	veNOG10569	O	sp|Q16819|MEP1A_HUMAN Meprin A subunit alpha OS=Homo sapiens GN=MEP1A PE=1 SV=2	gi|1025303389|ref|XP_016381920.1| PREDICTED: meprin A subunit alpha-like [Sinocyclocheilus rhinocerous]
CI01000004_02014703_02018248	CI01000004	2014600	2018466	+	1320	CI01000004_02014703_02018248	-	-	PF00031	opiNOG20890;NOG56576;veNOG12738	STR	sp|Q9N2D0|FETUA_PANTR Alpha-2-HS-glycoprotein OS=Pan troglodytes GN=AHSG PE=3 SV=1	gi|1025343927|ref|XP_016392922.1| PREDICTED: alpha-2-HS-glycoprotein-like, partial [Sinocyclocheilus rhinocerous]
CI01000016_00496095_00506965	CI01000016	496095	507033	+	1109	CI01000016_00496095_00506965	GO:0032981;GO:0009058;GO:0016021;GO:0005739;GO:0016740;GO:0022857	K18163	PF00494	veNOG08925	I	sp|A7YVD7|NDUF6_BOVIN NADH dehydrogenase (ubiquinone) complex I, assembly factor 6 OS=Bos taurus GN=NDUFAF6 PE=2 SV=1	gi|966654829|gb|KTF89683.1| hypothetical protein cypCar_00002130 [Cyprinus carpio]
CI01055576_00000329_00000500	CI01055576	329	500	+	172	CI01055576_00000329_00000500	-	-	-	veNOG03702	R	sp|Q52LD8|RFTN2_HUMAN Raftlin-2 OS=Homo sapiens GN=RFTN2 PE=1 SV=3	gi|1025085674|ref|XP_016341305.1| PREDICTED: raftlin-like isoform X1 [Sinocyclocheilus anshuiensis]
CI01000072_03336220_03345300	CI01000072	3336220	3345804	+	3633	CI01000072_03336220_03345300	-	K10596	PF04564;PF10408	veNOG10466	O	sp|E9Q735|UBE4A_MOUSE Ubiquitin conjugation factor E4 A OS=Mus musculus GN=Ube4a PE=1 SV=1	gi|1020487659|ref|XP_016149488.1| PREDICTED: ubiquitin conjugation factor E4 A [Sinocyclocheilus grahami] &gt;gi|1020487661|ref|XP_016149489.1| PREDICTED: ubiquitin conjugation factor E4 A [Sinocyclocheilus grahami]
CI01000299_05919510_05924061	CI01000299	5919128	5924628	-	2227	CI01000299_05919510_05924061	GO:0005681;GO:0005682;GO:0000245;GO:0046540	-	PF07686;PF02966	veNOG08984	AD	sp|Q8BUH1|TXN4B_MOUSE Thioredoxin-like protein 4B OS=Mus musculus GN=Txnl4b PE=2 SV=2	gi|1025162931|ref|XP_016418586.1| PREDICTED: thioredoxin-like protein 4B [Sinocyclocheilus rhinocerous]
CI01000000_03245643_03246684	CI01000000	3245375	3246721	-	623	CI01000000_03245643_03246684	-	-	-	-	-	-	-
CI01000313_01108275_01115053	CI01000313	1107892	1115522	+	2034	CI01000313_01108275_01115053	GO:0015271;GO:0005887;GO:0071805;GO:0030322;GO:0022841	K20007	PF07885	veNOG12954	P	sp|Q6VV64|KCNKI_MOUSE Potassium channel subfamily K member 18 OS=Mus musculus GN=Kcnk18 PE=1 SV=1	gi|1025137219|ref|XP_016414084.1| PREDICTED: potassium channel subfamily K member 18-like [Sinocyclocheilus rhinocerous]
CI01000071_03062277_03064334	CI01000071	3061838	3064706	+	1915	CI01000071_03062277_03064334	GO:0048785;GO:0005634;GO:0000981;GO:0006990;GO:0001889;GO:0000977;GO:0035188	K09027	PF07716	veNOG09284	K	sp|Q9R1S4|XBP1_RAT X-box-binding protein 1 OS=Rattus norvegicus GN=Xbp1 PE=2 SV=1	gi|973353156|gb|ALX18038.1| X-box binding protein XBP1S [Ctenopharyngodon idella]
CI01000314_01635113_01658762	CI01000314	1635113	1658762	+	2982	CI01000314_01635113_01658762	-	-	PF00630;PF00632	veNOG03393	OK	sp|O15033|AREL1_HUMAN Apoptosis-resistant E3 ubiquitin protein ligase 1 OS=Homo sapiens GN=AREL1 PE=1 SV=3	gi|1020578596|ref|XP_016115158.1| PREDICTED: apoptosis-resistant E3 ubiquitin protein ligase 1-like isoform X2 [Sinocyclocheilus grahami]
CI01115144_00000427_00000764	CI01115144	427	810	+	384	CI01115144_00000427_00000764	-	K13912	PF00530	veNOG04547	R	sp|Q2VLG6|C163A_CANLF Scavenger receptor cysteine-rich type 1 protein M130 OS=Canis lupus familiaris GN=CD163 PE=2 SV=1	gi|1020579992|ref|XP_016115428.1| PREDICTED: deleted in malignant brain tumors 1 protein-like, partial [Sinocyclocheilus grahami]
CI01026444_00000065_00000635	CI01026444	65	635	+	336	CI01026444_00000065_00000635	-	K10785	PF07654	veNOG15567	T	sp|A0A5B9|TRBC2_HUMAN T-cell receptor beta-2 chain C region OS=Homo sapiens GN=TRBC2 PE=1 SV=1	gi|545604986|gb|AGW43287.1| T cell receptor beta chain, partial [Ctenopharyngodon idella]
CI01000086_02226264_02227472	CI01000086	2225543	2227625	+	2083	CI01000086_02226264_02227472	-	K10602	PF01436	veNOG07689	O	sp|Q8BR37|NHLC1_MOUSE E3 ubiquitin-protein ligase NHLRC1 OS=Mus musculus GN=Nhlrc1 PE=2 SV=1	gi|1025241187|ref|XP_016366502.1| PREDICTED: E3 ubiquitin-protein ligase NHLRC1 [Sinocyclocheilus rhinocerous]
CI01000004_03556991_03559357	CI01000004	3556482	3559357	-	827	CI01000004_03556991_03559357	-	-	PF00019	veNOG19572;opiNOG39586	T	sp|Q5T4W7|ARTN_HUMAN Artemin OS=Homo sapiens GN=ARTN PE=1 SV=1	gi|966673028|gb|KTG06409.1| hypothetical protein cypCar_00013537 [Cyprinus carpio]
CI01000098_03036339_03037749	CI01000098	3036339	3037783	+	526	CI01000098_03036339_03037749	-	-	PF15121	veNOG14206	S	sp|B0S728|TMM71_DANRE Transmembrane protein 71 OS=Danio rerio GN=tmem71 PE=3 SV=1	gi|195947354|ref|NP_001124325.1| transmembrane protein 71 [Danio rerio] &gt;gi|688538589|ref|XP_009297001.1| PREDICTED: transmembrane protein 71 isoform X1 [Danio rerio] &gt;gi|221222825|sp|B0S728.1|TMM71_DANRE RecName: Full=Transmembrane protein 71
CI01000345_01154151_01154582	CI01000345	1153332	1156031	-	2700	CI01000345_01154151_01154582	GO:0005634;GO:0006355	-	PF04487	veNOG03950	K	sp|Q9BDI3|CITE1_BOVIN Cbp/p300-interacting transactivator 1 OS=Bos taurus GN=CITED1 PE=2 SV=1	gi|169135202|gb|ACA48501.1| Cbp/p300-interacting transactivator 1 [Ctenopharyngodon idella] &gt;gi|169160090|gb|ACA49546.1| Cbp/p300-interacting transactivator with Glu/Asp-rich carboxy-terminal domain 1 [Ctenopharyngodon idella]
CI01000219_00214901_00222934	CI01000219	214901	223176	+	998	CI01000219_00214901_00222934	-	-	-	opiNOG09630;veNOG14163	R	sp|Q7ZV46|METRL_DANRE Meteorin-like protein OS=Danio rerio GN=metrnl PE=2 SV=1	gi|1025142594|ref|XP_016415052.1| PREDICTED: meteorin-like protein [Sinocyclocheilus rhinocerous]
CI01000021_02191178_02193192	CI01000021	2190044	2193348	-	2025	CI01000021_02191178_02193192	-	-	-	veNOG07757	R	-	gi|528514316|ref|XP_005173946.1| PREDICTED: protein LDOC1L-like, partial [Danio rerio]
CI01000016_09376209_09382250	CI01000016	9376209	9382250	-	1269	CI01000016_09376209_09382250	-	-	PF07686;PF07654	veNOG16195	T	sp|Q5R8H1|TPSNR_PONAB Tapasin-related protein OS=Pongo abelii GN=TAPBPL PE=2 SV=2	gi|1025140488|ref|XP_016419764.1| PREDICTED: tapasin-related protein-like [Sinocyclocheilus rhinocerous]
CI01000010_07223440_07255903	CI01000010	7221450	7256255	+	3263	CI01000010_07223440_07255903	-	K15170	PF11571	veNOG06766	K	sp|Q6PFL0|MED27_DANRE Mediator of RNA polymerase II transcription subunit 27 OS=Danio rerio GN=med27 PE=2 SV=1	gi|1020513661|ref|XP_016096027.1| PREDICTED: mediator of RNA polymerase II transcription subunit 27 [Sinocyclocheilus grahami] &gt;gi|1025026283|ref|XP_016323826.1| PREDICTED: mediator of RNA polymerase II transcription subunit 27 [Sinocyclocheilus anshuiensis]
CI01000030_04406404_04415516	CI01000030	4405878	4415516	-	1968	CI01000030_04406404_04415516	-	-	PF00400	veNOG15293	B	sp|Q04724|TLE1_HUMAN Transducin-like enhancer protein 1 OS=Homo sapiens GN=TLE1 PE=1 SV=2	gi|1025305449|ref|XP_016382490.1| PREDICTED: transducin-like enhancer protein 4 [Sinocyclocheilus rhinocerous]
CI01000000_13117207_13118382	CI01000000	13115994	13118382	-	1793	CI01000000_13117207_13118382	-	K02881	PF00861	veNOG12390	J	sp|Q3ZBR7|RM18_BOVIN 39S ribosomal protein L18, mitochondrial OS=Bos taurus GN=MRPL18 PE=2 SV=1	gi|1025400824|ref|XP_016407887.1| PREDICTED: 39S ribosomal protein L18, mitochondrial-like [Sinocyclocheilus rhinocerous]
CI01000050_07124003_07124284	CI01000050	7124003	7124342	+	340	CI01000050_07124003_07124284	-	-	-	-	-	-	gi|1025382852|ref|XP_016401002.1| PREDICTED: uncharacterized protein LOC107733749 [Sinocyclocheilus rhinocerous]
CI01000012_07504355_07506926	CI01000012	7503460	7506926	-	1318	CI01000012_07504355_07506926	GO:0030246	-	PF00337	veNOG20327	W	sp|Q68FJ4|LEGLA_XENLA Galectin-related protein A OS=Xenopus laevis GN=lgalsl-a PE=2 SV=1	gi|1025355836|ref|XP_016388996.1| PREDICTED: galectin-related protein B-like isoform X2 [Sinocyclocheilus rhinocerous]
CI01000390_00141260_00150291	CI01000390	139711	150984	+	3454	CI01000390_00141260_00150291	-	-	PF13863	opiNOG31168;veNOG26412	SR	sp|A9UQN0|CCD42_MONBE Coiled-coil domain-containing protein 42 homolog OS=Monosiga brevicollis GN=30998 PE=3 SV=1	gi|1025172890|ref|XP_016420207.1| PREDICTED: coiled-coil domain-containing protein 42 homolog [Sinocyclocheilus rhinocerous]
CI01000057_01177196_01178597	CI01000057	1176993	1178667	+	627	CI01000057_01177196_01178597	-	-	-	-	-	-	-
CI01000004_06016711_06021356	CI01000004	6016382	6021356	-	2081	CI01000004_06016711_06021356	-	K11987	PF00008;PF03098	opiNOG05208;veNOG11440	QR	sp|O02768|PGH2_RABIT Prostaglandin G/H synthase 2 OS=Oryctolagus cuniculus GN=PTGS2 PE=2 SV=1	gi|1020454617|ref|XP_016133928.1| PREDICTED: prostaglandin G/H synthase 2-like [Sinocyclocheilus grahami]
CI01000327_02801178_02807128	CI01000327	2800934	2807128	-	1501	CI01000327_02801178_02807128	GO:0005634;GO:0003677;GO:0072091;GO:0006355;GO:0048854;GO:0048385;GO:0017015;GO:0021797;GO:0070654	K19383	PF05920	veNOG09766	K	sp|P70284|TGIF1_MOUSE Homeobox protein TGIF1 OS=Mus musculus GN=Tgif1 PE=1 SV=2	gi|1025101076|ref|XP_016345491.1| PREDICTED: homeobox protein TGIF1-like [Sinocyclocheilus anshuiensis]
CI01000220_00544612_00566975	CI01000220	544402	568130	-	2907	CI01000220_00544612_00566975	-	-	PF10523	veNOG13673	S	sp|Q8NDZ0|BEND2_HUMAN BEN domain-containing protein 2 OS=Homo sapiens GN=BEND2 PE=2 SV=2	gi|1025054585|ref|XP_016331305.1| PREDICTED: uncharacterized protein LOC107680057 isoform X2 [Sinocyclocheilus anshuiensis]
CI01000016_10740961_10745890	CI01000016	10739946	10745890	-	1911	CI01000016_10740961_10745890	GO:0016746	K13699	PF00561	veNOG05269	R	sp|Q5RBI4|ABHD5_PONAB 1-acylglycerol-3-phosphate O-acyltransferase ABHD5 OS=Pongo abelii GN=ABHD5 PE=2 SV=1	gi|937669079|gb|ALI97588.1| 1-acylglycerol-3-phosphate O-acyltransferase [Ctenopharyngodon idella]
CI01000000_08369602_08380133	CI01000000	8369494	8383239	-	4093	CI01000000_08369602_08380133	-	-	-	-	-	-	-
CI01079897_00000871_00001024	CI01079897	871	1024	+	154	CI01079897_00000871_00001024	-	-	-	veNOG14593	O	-	gi|1025254817|ref|XP_016370223.1| PREDICTED: nuclear body protein SP140-like protein isoform X1 [Sinocyclocheilus rhinocerous] &gt;gi|1025254821|ref|XP_016370224.1| PREDICTED: nuclear body protein SP140-like protein isoform X1 [Sinocyclocheilus rhinocerous] &gt;gi|1025254825|ref|XP_016370225.1| PREDICTED: nuclear body protein SP140-like protein isoform X1 [Sinocyclocheilus rhinocerous]
CI01000063_02509880_02511162	CI01000063	2509880	2511622	+	770	CI01000063_02509880_02511162	-	-	-	-	-	-	-
CI01088279_00000374_00001570	CI01088279	374	1579	+	276	CI01088279_00000374_00001570	-	K08857	-	KOG0589;meNOG01125	T	sp|Q96PY6|NEK1_HUMAN Serine/threonine-protein kinase Nek1 OS=Homo sapiens GN=NEK1 PE=1 SV=2	gi|966646118|gb|KTF81030.1| hypothetical protein cypCar_00037956 [Cyprinus carpio]
CI01000046_05643458_05646109	CI01000046	5643458	5646116	+	559	CI01000046_05643458_05646109	-	K14165	PF00782	veNOG02283;NOG24021	TV	sp|Q9D7X3|DUS3_MOUSE Dual specificity protein phosphatase 3 OS=Mus musculus GN=Dusp3 PE=1 SV=1	gi|1025221194|ref|XP_016424681.1| PREDICTED: dual specificity protein phosphatase 3-like [Sinocyclocheilus rhinocerous]
CI01000026_10917489_10918872	CI01000026	10915851	10919196	+	2175	CI01000026_10917489_10918872	GO:0035497;GO:0045944;GO:0043565;GO:0003700;GO:0030968	K09048	-	veNOG12087	K	-	gi|966638689|gb|KTF73793.1| hypothetical protein cypCar_00032936, partial [Cyprinus carpio]
CI01020590_00001627_00002025	CI01020590	1221	2025	-	805	CI01020590_00001627_00002025	-	-	-	-	-	-	-
CI01000105_02292273_02324954	CI01000105	2292273	2324954	-	1080	CI01000105_02292273_02324954	-	K05101	PF07714	veNOG04308;KOG1026	T	sp|Q5IFJ9|NTRK3_MACFA NT-3 growth factor receptor OS=Macaca fascicularis GN=NTRK3 PE=2 SV=1	gi|1025028851|ref|XP_016324329.1| PREDICTED: NT-3 growth factor receptor-like [Sinocyclocheilus anshuiensis]
CI01000260_00240575_00256923	CI01000260	240464	256923	+	1771	CI01000260_00240575_00256923	-	-	PF07686	veNOG33410;veNOG25887	T	sp|Q63345|MOG_RAT Myelin-oligodendrocyte glycoprotein OS=Rattus norvegicus GN=Mog PE=1 SV=1	gi|1024975459|ref|XP_016309205.1| PREDICTED: uncharacterized protein LOC107663479, partial [Sinocyclocheilus anshuiensis]
CI01000352_00007337_00009606	CI01000352	7274	9757	+	538	CI01000352_00007337_00009606	-	K09632	-	veNOG04145;COG5640	OE	sp|Q9CR35|CTRB1_MOUSE Chymotrypsinogen B OS=Mus musculus GN=Ctrb1 PE=1 SV=1	gi|966655046|gb|KTF89900.1| hypothetical protein cypCar_00035420 [Cyprinus carpio]
CI01000057_02244141_02246824	CI01000057	2243793	2247629	+	1720	CI01000057_02244141_02246824	-	-	-	-	-	-	-
CI01015387_00000975_00001148	CI01015387	975	1148	+	174	CI01015387_00000975_00001148	-	-	-	veNOG06420	R	sp|P10775|RINI_PIG Ribonuclease inhibitor OS=Sus scrofa GN=RNH1 PE=1 SV=1	gi|1025261817|ref|XP_016372091.1| PREDICTED: ribonuclease inhibitor-like [Sinocyclocheilus rhinocerous]
CI01000090_01105880_01118841	CI01000090	1105719	1118841	-	2552	CI01000090_01105880_01118841	-	K05699	PF00435;PF08726;PF00307	veNOG05980;opiNOG00070	Z	sp|Q9JI91|ACTN2_MOUSE Alpha-actinin-2 OS=Mus musculus GN=Actn2 PE=1 SV=2	gi|1025084794|ref|XP_016341064.1| PREDICTED: alpha-actinin-2-like [Sinocyclocheilus anshuiensis]
CI01000320_00645879_00646515	CI01000320	645879	648869	+	2813	CI01000320_00645879_00646515	-	-	-	-	-	-	-
CI01000174_00470886_00481464	CI01000174	470479	481560	+	2798	CI01000174_00470886_00481464	-	-	PF00536;PF00617	veNOG03059	T	sp|Q9QZK2|BCAR3_MOUSE Breast cancer anti-estrogen resistance protein 3 OS=Mus musculus GN=Bcar3 PE=1 SV=1	gi|1024973506|ref|XP_016308262.1| PREDICTED: breast cancer anti-estrogen resistance protein 3-like isoform X2 [Sinocyclocheilus anshuiensis]
CI01000051_03495089_03547109	CI01000051	3495048	3547136	-	1205	CI01000051_03495089_03547109	-	K10370	-	veNOG29511;opiNOG35986	SR	-	gi|966708864|gb|KTG41102.1| hypothetical protein cypCar_00002542 [Cyprinus carpio]
CI01000057_01382893_01387090	CI01000057	1382749	1387130	+	1957	CI01000057_01382893_01387090	-	-	PF00665	COG2801;opiNOG01931	RL	sp|O93209|POL_FFV Pro-Pol polyprotein OS=Feline foamy virus GN=pol PE=3 SV=1	gi|1025487464|ref|XP_016520756.1| PREDICTED: uncharacterized protein LOC107834246 [Poecilia formosa]
CI01000034_01323481_01381800	CI01000034	1323378	1383472	-	5048	CI01000034_01323481_01381800	-	K20472	PF10523;PF01217	veNOG10021	U	sp|P61923|COPZ1_HUMAN Coatomer subunit zeta-1 OS=Homo sapiens GN=COPZ1 PE=1 SV=1	gi|1020417034|ref|XP_016127415.1| PREDICTED: uncharacterized protein LOC107585073 [Sinocyclocheilus grahami]
CI01000004_16676283_16687164	CI01000004	16675987	16687690	-	1584	CI01000004_16676283_16687164	-	K06210	PF01467	veNOG10223	H	sp|Q99JR6|NMNA3_MOUSE Nicotinamide/nicotinic acid mononucleotide adenylyltransferase 3 OS=Mus musculus GN=Nmnat3 PE=1 SV=1	gi|1025120374|ref|XP_016349833.1| PREDICTED: nicotinamide/nicotinic acid mononucleotide adenylyltransferase 3-like [Sinocyclocheilus anshuiensis]
CI01000281_00076491_00078449	CI01000281	76491	78976	+	1204	CI01000281_00076491_00078449	-	K14480	PF05461	veNOG33810;veNOG28017	S	-	gi|1025242137|ref|XP_016366764.1| PREDICTED: apolipoprotein L3-like [Sinocyclocheilus rhinocerous]
CI01111284_00002108_00003525	CI01111284	2062	3525	-	691	CI01111284_00002108_00003525	-	K04601	-	veNOG02804;veNOG29129	T	-	gi|1024958686|ref|XP_016300317.1| PREDICTED: LOW QUALITY PROTEIN: cadherin EGF LAG seven-pass G-type receptor 2-like [Sinocyclocheilus anshuiensis]
CI01000040_04931322_04935827	CI01000040	4931192	4935897	+	1817	CI01000040_04931322_04935827	-	-	PF05485;PF13613;PF13359	opiNOG11965;veNOG11793	S	sp|Q6DRF9|WDR55_DANRE WD repeat-containing protein 55 OS=Danio rerio GN=wdr55 PE=2 SV=2	gi|1025233739|ref|XP_016364482.1| PREDICTED: uncharacterized protein LOC107705615 [Sinocyclocheilus rhinocerous]
CI01000340_09235680_09248928	CI01000340	9235625	9248928	-	2044	CI01000340_09235680_09248928	-	K06590	PF07974;PF00362	KOG1226;veNOG06676	W	sp|P26011|ITB7_MOUSE Integrin beta-7 OS=Mus musculus GN=Itgb7 PE=1 SV=2	gi|1024985560|ref|XP_016314543.1| PREDICTED: integrin beta-7-like [Sinocyclocheilus anshuiensis]
CI01000034_01139725_01146104	CI01000034	1139725	1146324	+	1212	CI01000034_01139725_01146104	-	K20127	PF08397;PF14604	veNOG06086	T	sp|Q1LWE6|BI2L2_DANRE Brain-specific angiogenesis inhibitor 1-associated protein 2-like protein 2 OS=Danio rerio GN=baiap2l2 PE=3 SV=1	gi|1024972706|ref|XP_016307837.1| PREDICTED: brain-specific angiogenesis inhibitor 1-associated protein 2-like protein 2 isoform X1 [Sinocyclocheilus anshuiensis]
CI01000095_02185751_02210428	CI01000095	2185751	2210428	-	993	CI01000095_02185751_02210428	GO:0005506;GO:0055114;GO:0006643;GO:0046485;GO:0016021;GO:0005789;GO:0006633;GO:0050479	K15537	PF04116	veNOG05022	I	sp|Q6NYE4|ALKMO_DANRE Alkylglycerol monooxygenase OS=Danio rerio GN=agmo PE=2 SV=1	gi|1020395686|ref|XP_016130172.1| PREDICTED: alkylglycerol monooxygenase [Sinocyclocheilus grahami]
CI01000029_05274996_05279739	CI01000029	5274824	5279770	+	890	CI01000029_05274996_05279739	-	K05051	PF00001	veNOG06167	T	sp|Q5QNP2|TA13C_DANRE Trace amine-associated receptor 13c OS=Danio rerio GN=taar13c PE=1 SV=1	gi|1020496989|ref|XP_016087133.1| PREDICTED: trace amine-associated receptor 13c-like [Sinocyclocheilus grahami]
CI01000013_00583295_00609148	CI01000013	583234	610136	-	1961	CI01000013_00583295_00609148	-	-	-	veNOG03034	R	sp|Q7Z6J6|FRMD5_HUMAN FERM domain-containing protein 5 OS=Homo sapiens GN=FRMD5 PE=1 SV=1	gi|189532033|ref|XP_699526.3| PREDICTED: FERM domain-containing protein 5 [Danio rerio]
CI01000006_10901059_10906327	CI01000006	10901059	10906567	+	1651	CI01000006_10901059_10906327	-	K11420	PF05033;PF12796	opiNOG03599;veNOG05296	B	sp|Q9H9B1|EHMT1_HUMAN Histone-lysine N-methyltransferase EHMT1 OS=Homo sapiens GN=EHMT1 PE=1 SV=4	gi|1020493194|ref|XP_016085093.1| PREDICTED: histone-lysine N-methyltransferase EHMT1-like isoform X1 [Sinocyclocheilus grahami]
CI01000054_05813838_05819498	CI01000054	5812764	5819740	+	2819	CI01000054_05813838_05819498	-	K16622	PF00688;PF00019	veNOG00443	T	sp|P34821|BMP8A_MOUSE Bone morphogenetic protein 8A OS=Mus musculus GN=Bmp8a PE=2 SV=1	gi|1025328205|ref|XP_016388676.1| PREDICTED: bone morphogenetic protein 8A-like [Sinocyclocheilus rhinocerous]
CI01000043_04738890_04742485	CI01000043	4738890	4743454	-	2024	CI01000043_04738890_04742485	-	K01950	PF00795	veNOG10195;opiNOG00005	H	sp|Q6IA69|NADE_HUMAN Glutamine-dependent NAD(+) synthetase OS=Homo sapiens GN=NADSYN1 PE=1 SV=3	gi|1025341856|ref|XP_016392365.1| PREDICTED: glutamine-dependent NAD(+) synthetase-like isoform X1 [Sinocyclocheilus rhinocerous]
CI01000180_01725004_01728058	CI01000180	1725004	1728165	-	516	CI01000180_01725004_01728058	GO:0048821;GO:0035162;GO:0061304;GO:0008270	K15612	PF00412	veNOG12554	K	sp|Q9PTJ3|RBTN2_DANRE Rhombotin-2 OS=Danio rerio GN=lmo2 PE=2 SV=1	gi|47224482|emb|CAG08732.1| unnamed protein product, partial [Tetraodon nigroviridis]
CI01000001_05403970_05409286	CI01000001	5403970	5409286	-	1113	CI01000001_05403970_05409286	GO:0005634;GO:0043130;GO:0061025;GO:0043161;GO:0005829;GO:0007030;GO:0031468	K14012	PF08059;PF00789;PF14555	veNOG06081	Y	sp|Q5ZK10|NSF1C_CHICK NSFL1 cofactor p47 OS=Gallus gallus GN=NSFL1C PE=2 SV=1	gi|688611150|ref|XP_009295007.1| PREDICTED: NSFL1 cofactor p47 isoform X2 [Danio rerio]
CI01000005_03163226_03166158	CI01000005	3162118	3166158	-	1642	CI01000005_03163226_03166158	GO:0007283	-	PF06910	veNOG07330	S	sp|Q16626|MEA1_HUMAN Male-enhanced antigen 1 OS=Homo sapiens GN=MEA1 PE=1 SV=2	gi|966706629|gb|KTG38870.1| hypothetical protein cypCar_00003911 [Cyprinus carpio]
CI01000340_02532545_02564555	CI01000340	2532545	2564555	+	4071	CI01000340_02532545_02564555	-	-	PF00008;PF12661;PF06119;PF00041	veNOG08475	W	sp|Q8TER0|SNED1_HUMAN Sushi, nidogen and EGF-like domain-containing protein 1 OS=Homo sapiens GN=SNED1 PE=2 SV=2	gi|1025221431|ref|XP_016425362.1| PREDICTED: sushi, nidogen and EGF-like domain-containing protein 1 [Sinocyclocheilus rhinocerous]
CI01090566_00000694_00002175	CI01090566	502	2175	-	867	CI01090566_00000694_00002175	-	K06712	PF08205	veNOG05912	R	sp|Q6MG97|BTNL2_RAT Butyrophilin-like protein 2 OS=Rattus norvegicus GN=Btnl2 PE=3 SV=1	gi|1024998174|ref|XP_016318500.1| PREDICTED: butyrophilin subfamily 1 member A1-like [Sinocyclocheilus anshuiensis]
CI01000339_01836643_01858145	CI01000339	1836635	1858145	-	3707	CI01000339_01836643_01858145	-	K06671	PF08514	veNOG00726;COG5537	D	sp|O35638|STAG2_MOUSE Cohesin subunit SA-2 OS=Mus musculus GN=Stag2 PE=1 SV=3	gi|1020476744|ref|XP_016143673.1| PREDICTED: cohesin subunit SA-2-like isoform X1 [Sinocyclocheilus grahami] &gt;gi|1020476746|ref|XP_016143674.1| PREDICTED: cohesin subunit SA-2-like isoform X1 [Sinocyclocheilus grahami] &gt;gi|1020476748|ref|XP_016143675.1| PREDICTED: cohesin subunit SA-2-like isoform X1 [Sinocyclocheilus grahami] &gt;gi|1020476750|ref|XP_016143676.1| PREDICTED: cohesin subunit…
CI01000092_02868492_02873015	CI01000092	2868473	2873015	-	517	CI01000092_02868492_02873015	-	-	-	veNOG21177	S	sp|Q9Y6H1|CHCH2_HUMAN Coiled-coil-helix-coiled-coil-helix domain-containing protein 2 OS=Homo sapiens GN=CHCHD2 PE=1 SV=1	gi|1025040055|ref|XP_016327377.1| PREDICTED: coiled-coil-helix-coiled-coil-helix domain-containing protein 2-like [Sinocyclocheilus anshuiensis]
CI01000053_02029813_02031204	CI01000053	2029813	2031790	-	836	CI01000053_02029813_02031204	GO:0006886;GO:0030132;GO:0030130;GO:0005198;GO:0016192	K04646	-	veNOG07691	U	sp|P49951|CLH1_BOVIN Clathrin heavy chain 1 OS=Bos taurus GN=CLTC PE=1 SV=1	gi|303227979|ref|NP_001181907.1| clathrin, heavy chain b (Hc) [Danio rerio]
CI01000072_04757636_04762507	CI01000072	4757583	4762507	+	1763	CI01000072_04757636_04762507	GO:0005615;GO:0010951;GO:0004866	K03910	PF07703;PF01835	veNOG06233	O	sp|P20740|OVOS_CHICK Ovostatin OS=Gallus gallus PE=1 SV=3	gi|6009727|dbj|BAA85038.1| alpha-2-macroglobulin-1 [Cyprinus carpio]
CI01000026_02559910_02563125	CI01000026	2559843	2563679	+	1317	CI01000026_02559910_02563125	-	K09660	PF04193	veNOG14704	S	sp|Q60441|MPU1_CRIGR Mannose-P-dolichol utilization defect 1 protein OS=Cricetulus griseus GN=MPDU1 PE=2 SV=2	gi|1025180904|ref|XP_016421504.1| PREDICTED: mannose-P-dolichol utilization defect 1 protein-like [Sinocyclocheilus rhinocerous]
CI01154538_00002347_00005026	CI01154538	1784	5142	+	1519	CI01154538_00002347_00005026	-	-	PF00665	veNOG25235;opiNOG71323;opiNOG47565;veNOG18444;opiNOG77519	R	sp|Q09575|YRD6_CAEEL Uncharacterized protein K02A2.6 OS=Caenorhabditis elegans GN=K02A2.6 PE=4 SV=1	gi|919085512|ref|XP_013379907.1| PREDICTED: uncharacterized protein K02A2.6-like [Lingula anatina]
CI01000049_05926968_05969885	CI01000049	5926683	5970122	-	2298	CI01000049_05926968_05969885	GO:0016020;GO:0005615;GO:0008083;GO:0050930;GO:0060855;GO:0060754;GO:1900746;GO:0001938;GO:0045766;GO:0007492;GO:0008045;GO:0001666;GO:0043185;GO:0048010;GO:0048845;GO:0001569;GO:0001946;GO:0002040	K05449	PF03128;PF00341	veNOG07150	T	sp|P49767|VEGFC_HUMAN Vascular endothelial growth factor C OS=Homo sapiens GN=VEGFC PE=1 SV=1	gi|1020517305|ref|XP_016097952.1| PREDICTED: vascular endothelial growth factor C-like isoform X1 [Sinocyclocheilus grahami] &gt;gi|1020517307|ref|XP_016097953.1| PREDICTED: vascular endothelial growth factor C-like isoform X1 [Sinocyclocheilus grahami]
CI01000283_00050371_00052632	CI01000283	49711	52692	-	1065	CI01000283_00050371_00052632	-	-	-	-	-	-	gi|966637800|gb|KTF72904.1| hypothetical protein cypCar_00046313 [Cyprinus carpio]
CI01000139_00236190_00238783	CI01000139	235939	239044	+	1469	CI01000139_00236190_00238783	-	K15121	PF00153	veNOG04771	C	sp|Q8BGF9|S2544_MOUSE Solute carrier family 25 member 44 OS=Mus musculus GN=Slc25a44 PE=1 SV=1	gi|1025007284|ref|XP_016322282.1| PREDICTED: solute carrier family 25 member 44-like isoform X1 [Sinocyclocheilus anshuiensis]
CI01000034_01383935_01395565	CI01000034	1383591	1396448	+	3594	CI01000034_01383935_01395565	-	K09040	PF03131	veNOG13833;KOG3863	K	sp|Q5ZL67|NF2L1_CHICK Nuclear factor erythroid 2-related factor 1 OS=Gallus gallus GN=NFE2L1 PE=2 SV=1	gi|1025083575|ref|XP_016340731.1| PREDICTED: nuclear factor erythroid 2-related factor 1-like [Sinocyclocheilus anshuiensis]
CI01000004_03588875_03589130	CI01000004	3587976	3589253	-	1229	CI01000004_03588875_03589130	-	-	-	-	-	-	-
CI01000082_04846266_04847138	CI01000082	4845047	4847500	+	2256	CI01000082_04846266_04847138	-	-	-	-	-	-	gi|1025289605|ref|XP_016379943.1| PREDICTED: THAP domain-containing protein 1-like [Sinocyclocheilus rhinocerous]
CI01000063_02225053_02232182	CI01000063	2224887	2232182	-	1361	CI01000063_02225053_02232182	GO:0004674;GO:0005524;GO:0006468	K08960	PF00069	opiNOG00630;veNOG12163	T	sp|P49674|KC1E_HUMAN Casein kinase I isoform epsilon OS=Homo sapiens GN=CSNK1E PE=1 SV=1	gi|966637917|gb|KTF73021.1| hypothetical protein cypCar_00033745 [Cyprinus carpio]
CI01000178_00479083_00482942	CI01000178	478699	483073	-	884	CI01000178_00479083_00482942	-	-	-	-	-	-	-
CI01000006_04418319_04451714	CI01000006	4418319	4451773	+	2998	CI01000006_04418319_04451714	-	K17536	PF00169;PF06663;PF00595;PF10534;PF00536	veNOG01026	F	sp|Q9Z1T4|CNKR2_RAT Connector enhancer of kinase suppressor of ras 2 OS=Rattus norvegicus GN=Cnksr2 PE=1 SV=1	gi|1025210556|ref|XP_016428609.1| PREDICTED: connector enhancer of kinase suppressor of ras 2-like isoform X1 [Sinocyclocheilus rhinocerous] &gt;gi|1025210560|ref|XP_016428610.1| PREDICTED: connector enhancer of kinase suppressor of ras 2-like isoform X1 [Sinocyclocheilus rhinocerous]
CI01000193_00608421_00612140	CI01000193	608421	612479	+	1085	CI01000193_00608421_00612140	-	K12755	PF13833;PF13405	veNOG11382	Z	sp|P24844|MYL9_HUMAN Myosin regulatory light polypeptide 9 OS=Homo sapiens GN=MYL9 PE=1 SV=4	gi|966704168|gb|KTG36409.1| hypothetical protein cypCar_00028959, partial [Cyprinus carpio]
CI01000146_02413749_02415254	CI01000146	2412840	2415701	+	2121	CI01000146_02413749_02415254	-	K06752	PF00969;PF07654	veNOG02747	R	sp|Q30167|2B1A_HUMAN HLA class II histocompatibility antigen, DRB1-10 beta chain OS=Homo sapiens GN=HLA-DRB1 PE=1 SV=2	gi|1025384013|ref|XP_016401323.1| PREDICTED: H-2 class II histocompatibility antigen, I-E beta chain-like [Sinocyclocheilus rhinocerous]
CI01000326_00203277_00205874	CI01000326	202484	206387	-	1597	CI01000326_00203277_00205874	-	-	-	-	-	-	-
CI01000080_01415982_01417171	CI01000080	1415982	1417740	+	1682	CI01000080_01415982_01417171	GO:0043849;GO:0016751;GO:0004147;GO:0016750;GO:0016749;GO:0034738;GO:0043741;GO:0046941;GO:0034915;GO:0016413;GO:0034945;GO:0043806;GO:0018030;GO:0016753;GO:0018712;GO:0090595;GO:0016418;GO:0016412;GO:0016414;GO:0052858;GO:0008951;GO:0018713;GO:0016454;GO:0016419;GO:0016406;GO:0032094;GO:0019186;GO:0018031;GO:0016411;GO:0016416;GO:0018711;GO:0034919;GO:0019705;GO:0034848;GO:0034851;GO:0032216;GO:…	-	PF03062	veNOG02049	S	sp|B1Q006|MBOA4_DANRE Ghrelin O-acyltransferase OS=Danio rerio GN=mboat4 PE=2 SV=1	gi|1025308557|ref|XP_016383356.1| PREDICTED: ghrelin O-acyltransferase-like [Sinocyclocheilus rhinocerous]
CI01000062_01747676_01766964	CI01000062	1747676	1766964	-	3053	CI01000062_01747676_01766964	GO:0016021	K19016	PF01390	veNOG03898	R	sp|Q8JIR8|IMPG1_CHICK Interphotoreceptor matrix proteoglycan 1 OS=Gallus gallus GN=IMPG1 PE=1 SV=1	gi|1025194370|ref|XP_016424270.1| PREDICTED: interphotoreceptor matrix proteoglycan 1-like isoform X1 [Sinocyclocheilus rhinocerous]
CI01161145_00000154_00000530	CI01161145	108	530	-	423	CI01161145_00000154_00000530	-	K06545	PF00530	veNOG04547;meNOG06015	R	sp|P85521|C163A_BOVIN Scavenger receptor cysteine-rich type 1 protein M130 OS=Bos taurus GN=CD163 PE=1 SV=2	gi|1025129763|ref|XP_016414338.1| PREDICTED: scavenger receptor cysteine-rich type 1 protein M130-like [Sinocyclocheilus rhinocerous]
CI01000024_04736967_04751675	CI01000024	4735512	4752019	+	4433	CI01000024_04736967_04751675	-	K19685	PF00318;PF16122	veNOG07495	S	sp|Q5PR66|IFT56_DANRE Intraflagellar transport protein 56 OS=Danio rerio GN=ttc26 PE=2 SV=2	gi|966673399|gb|KTG06780.1| hypothetical protein cypCar_00007390 [Cyprinus carpio]
CI01000063_00662883_00664247	CI01000063	662715	664247	-	423	CI01000063_00662883_00664247	-	K03539	-	veNOG01300	J	-	-
CI01000053_02862161_02873752	CI01000053	2861731	2873752	-	2250	CI01000053_02862161_02873752	GO:0005929;GO:0005524;GO:0006468;GO:0005737;GO:0007067;GO:0001947;GO:0046872;GO:0004674;GO:0051301;GO:0061326;GO:0072116	K08857	PF00069;PF00415	veNOG01603	T	sp|Q90XC2|NEK8_DANRE Serine/threonine-protein kinase Nek8 OS=Danio rerio GN=nek8 PE=2 SV=1	gi|1024969453|ref|XP_016306075.1| PREDICTED: serine/threonine-protein kinase Nek8-like [Sinocyclocheilus anshuiensis]
CI01000029_01297680_01300190	CI01000029	1297611	1300246	+	518	CI01000029_01297680_01300190	GO:0005634;GO:0046872;GO:0004518	K03424	PF01026	veNOG08744	L	sp|Q503T5|TATD3_DANRE Putative deoxyribonuclease tatdn3 OS=Danio rerio GN=tatdn3 PE=2 SV=1	gi|1025344522|ref|XP_016393086.1| PREDICTED: putative deoxyribonuclease tatdn3 [Sinocyclocheilus rhinocerous]
CI01019672_00000468_00000989	CI01019672	468	989	+	522	CI01019672_00000468_00000989	-	-	-	-	-	-	-
CI01000339_07009961_07010749	CI01000339	7009894	7011602	-	1709	CI01000339_07009961_07010749	-	K06232	PF02351	veNOG05025	T	sp|Q01721|GAS1_MOUSE Growth arrest-specific protein 1 OS=Mus musculus GN=Gas1 PE=2 SV=2	gi|1025114733|ref|XP_016348844.1| PREDICTED: growth arrest-specific protein 1-like [Sinocyclocheilus anshuiensis]
CI01000129_00936545_00942411	CI01000129	936075	942411	-	1211	CI01000129_00936545_00942411	-	-	PF03619	veNOG15229	T	sp|Q28CV2|T184C_XENTR Transmembrane protein 184C OS=Xenopus tropicalis GN=tmem184c PE=2 SV=1	gi|1025365237|ref|XP_016396256.1| PREDICTED: transmembrane protein 184C-like [Sinocyclocheilus rhinocerous]
CI01000004_06805399_06814604	CI01000004	6805217	6814604	-	1028	CI01000004_06805399_06814604	GO:0021549;GO:0008270;GO:0004089;GO:0006730;GO:0036269;GO:0043009	K01672	PF00194	veNOG01954	R	sp|P35219|CAH8_HUMAN Carbonic anhydrase-related protein OS=Homo sapiens GN=CA8 PE=1 SV=3	gi|1025113553|ref|XP_016348662.1| PREDICTED: carbonic anhydrase-related protein-like [Sinocyclocheilus anshuiensis]
CI01000016_09183871_09184200	CI01000016	9183376	9184427	+	1052	CI01000016_09183871_09184200	-	-	PF15125	veNOG20353	S	sp|C9JI98|TM238_HUMAN Transmembrane protein 238 OS=Homo sapiens GN=TMEM238 PE=1 SV=1	gi|1025140140|ref|XP_016419189.1| PREDICTED: transmembrane protein 238 [Sinocyclocheilus rhinocerous]
CI01000058_03154548_03160071	CI01000058	3154539	3160071	-	1017	CI01000058_03154548_03160071	GO:0005615;GO:0005578;GO:0007409	K08121	PF13855	veNOG10778	R	sp|P51886|LUM_RAT Lumican OS=Rattus norvegicus GN=Lum PE=1 SV=1	gi|1025034144|ref|XP_016325786.1| PREDICTED: lumican-like [Sinocyclocheilus anshuiensis]
CI01000352_01015676_01018437	CI01000352	1015661	1018437	-	2090	CI01000352_01015676_01018437	-	-	PF00078	veNOG28883;opiNOG61862;opiNOG51863	R	sp|Q8I7P9|POL5_DROME Retrovirus-related Pol polyprotein from transposon opus OS=Drosophila melanogaster GN=pol PE=3 SV=1	gi|1007767208|ref|XP_015822110.1| PREDICTED: uncharacterized protein LOC107390096 [Nothobranchius furzeri]
CI01000030_11094055_11098495	CI01000030	11093323	11098606	-	1488	CI01000030_11094055_11098495	-	-	PF07686	-	-	-	gi|1025251614|ref|XP_016369338.1| PREDICTED: uncharacterized protein LOC107709400 isoform X1 [Sinocyclocheilus rhinocerous]
CI01039028_00000007_00000765	CI01039028	7	765	-	312	CI01039028_00000007_00000765	-	-	PF13516	veNOG06420	R	sp|P10775|RINI_PIG Ribonuclease inhibitor OS=Sus scrofa GN=RNH1 PE=1 SV=1	gi|1020504319|ref|XP_016091055.1| PREDICTED: NACHT, LRR and PYD domains-containing protein 12-like [Sinocyclocheilus grahami]
CI01000082_03484403_03543322	CI01000082	3484403	3543322	-	930	CI01000082_03484403_03543322	-	-	PF00076	veNOG01558	A	sp|Q86SE5|RALYL_HUMAN RNA-binding Raly-like protein OS=Homo sapiens GN=RALYL PE=1 SV=2	gi|1025040938|ref|XP_016327624.1| PREDICTED: RNA-binding Raly-like protein isoform X1 [Sinocyclocheilus anshuiensis] &gt;gi|1025040942|ref|XP_016327625.1| PREDICTED: RNA-binding Raly-like protein isoform X1 [Sinocyclocheilus anshuiensis]
CI01000034_00976338_00983692	CI01000034	976145	984275	-	1721	CI01000034_00976338_00983692	-	-	PF00628;PF00439;PF01342	veNOG14593	O	sp|Q13342|SP140_HUMAN Nuclear body protein SP140 OS=Homo sapiens GN=SP140 PE=1 SV=2	gi|1025167626|ref|XP_016419256.1| PREDICTED: nuclear body protein SP140-like protein isoform X1 [Sinocyclocheilus rhinocerous]
CI01011586_00000030_00000283	CI01011586	30	366	+	337	CI01011586_00000030_00000283	GO:0005622;GO:0008270	-	-	KOG2177	O	-	gi|966713236|gb|KTG45474.1| hypothetical protein cypCar_00029398 [Cyprinus carpio]
CI01000399_00034502_00034954	CI01000399	34418	35085	+	668	CI01000399_00034502_00034954	-	-	-	-	-	-	-
CI01000052_02314482_02326514	CI01000052	2313517	2326514	-	3059	CI01000052_02314482_02326514	-	K15409	PF00069	veNOG01462	T	sp|O70551|SRPK1_MOUSE SRSF protein kinase 1 OS=Mus musculus GN=Srpk1 PE=1 SV=2	gi|966659370|gb|KTF94224.1| hypothetical protein cypCar_00021148, partial [Cyprinus carpio]
CI01000024_03120103_03130886	CI01000024	3119939	3131701	+	3214	CI01000024_03120103_03130886	-	-	PF03547	veNOG08707	T	sp|Q5R9A7|GP155_PONAB Integral membrane protein GPR155 OS=Pongo abelii GN=GPR155 PE=2 SV=1	gi|1020407702|ref|XP_016122412.1| PREDICTED: integral membrane protein GPR155-like isoform X1 [Sinocyclocheilus grahami] &gt;gi|1020407704|ref|XP_016122413.1| PREDICTED: integral membrane protein GPR155-like isoform X1 [Sinocyclocheilus grahami]
CI01000247_00163656_00171329	CI01000247	163204	171329	-	2861	CI01000247_00163656_00171329	-	-	-	veNOG28014	S	-	gi|528481345|ref|XP_005172124.1| PREDICTED: uncharacterized protein LOC100538256 [Danio rerio]
CI01000000_14191335_14195457	CI01000000	14191307	14195669	-	1458	CI01000000_14191335_14195457	-	-	PF15239	opiNOG20875;veNOG14248	S	sp|Q0P4C5|CD047_DANRE UPF0602 protein C4orf47 homolog OS=Danio rerio GN=zgc:153146 PE=2 SV=1	gi|1024961680|ref|XP_016301908.1| PREDICTED: UPF0602 protein C4orf47 homolog isoform X2 [Sinocyclocheilus anshuiensis]
CI01000062_03480918_03482967	CI01000062	3480918	3484109	+	1702	CI01000062_03480918_03482967	-	-	PF13270	veNOG03425	S	sp|Q8IWP9|CC28A_HUMAN Coiled-coil domain-containing protein 28A OS=Homo sapiens GN=CCDC28A PE=1 SV=1	gi|1025194565|ref|XP_016424328.1| PREDICTED: coiled-coil domain-containing protein 28A-like isoform X1 [Sinocyclocheilus rhinocerous]
CI01000000_10217060_10219305	CI01000000	10216835	10219305	-	1032	CI01000000_10217060_10219305	-	K09087	PF00010	veNOG16319;opiNOG35028	K	sp|Q9BYE0|HES7_HUMAN Transcription factor HES-7 OS=Homo sapiens GN=HES7 PE=1 SV=2	gi|1024970230|ref|XP_016306493.1| PREDICTED: transcription factor HES-7-like [Sinocyclocheilus anshuiensis]
CI01000321_01090482_01118656	CI01000321	1088988	1118690	-	3646	CI01000321_01090482_01118656	-	-	PF07888	veNOG00643;veNOG16304	SK	sp|Q1LWB0|TXB1A_DANRE Tax1-binding protein 1 homolog A OS=Danio rerio GN=tax1bp1a PE=2 SV=2	gi|1024953400|ref|XP_016297501.1| PREDICTED: tax1-binding protein 1 homolog A [Sinocyclocheilus anshuiensis]
CI01000186_00640328_00644798	CI01000186	639172	648186	-	4985	CI01000186_00640328_00644798	GO:0048048;GO:0001527;GO:0001568	-	PF05507	veNOG08058	R	sp|P55002|MFAP2_MOUSE Microfibrillar-associated protein 2 OS=Mus musculus GN=Mfap2 PE=2 SV=1	gi|966640047|gb|KTF74961.1| hypothetical protein cypCar_00043193 [Cyprinus carpio]
CI01000119_02372562_02375184	CI01000119	2372197	2375184	-	960	CI01000119_02372562_02375184	GO:0048193;GO:0030008	K20280	PF04051	veNOG08818	U	sp|Q9CQA1|TPPC5_MOUSE Trafficking protein particle complex subunit 5 OS=Mus musculus GN=Trappc5 PE=1 SV=1	gi|50540026|ref|NP_001002482.1| trafficking protein particle complex subunit 5 [Danio rerio] &gt;gi|528468878|ref|XP_005160093.1| PREDICTED: trafficking protein particle complex subunit 5 isoform X1 [Danio rerio] &gt;gi|119390396|pdb|2J3W|B Chain B, The Crystal Structure Of The Bet3-trs31-sedlin Complex. &gt;gi|119390400|pdb|2J3W|F Chain F, The Crystal Structure Of The Bet3-trs31-sedlin Complex. …
CI01000069_01742287_01864795	CI01000069	1742287	1864795	+	4632	CI01000069_01742287_01864795	-	K04856	PF00520	veNOG01317	P	sp|Q9Z0Y8|CAC1I_RAT Voltage-dependent T-type calcium channel subunit alpha-1I OS=Rattus norvegicus GN=Cacna1i PE=1 SV=3	gi|1025095493|ref|XP_016343977.1| PREDICTED: voltage-dependent T-type calcium channel subunit alpha-1I-like [Sinocyclocheilus anshuiensis]
CI01000021_04567226_04567519	CI01000021	4567147	4567616	-	470	CI01000021_04567226_04567519	-	-	-	COG2801;opiNOG50644;KOG0017	RL	-	gi|1025053458|ref|XP_016330994.1| PREDICTED: uncharacterized protein LOC107679821 [Sinocyclocheilus anshuiensis]
CI01000001_08962231_08968219	CI01000001	8962231	8968227	+	1187	CI01000001_08962231_08968219	GO:0006508;GO:0004197;GO:0042981	K04399	PF00656;PF00619	veNOG03572	D	sp|Q8C3Q9|CASP9_MOUSE Caspase-9 OS=Mus musculus GN=Casp9 PE=1 SV=1	gi|1025006430|ref|XP_016322055.1| PREDICTED: caspase-9-like isoform X1 [Sinocyclocheilus anshuiensis]
CI01000001_02286306_02287855	CI01000001	2286263	2288002	-	892	CI01000001_02286306_02287855	GO:0005634;GO:0006355;GO:0007275;GO:0043565;GO:0003700	K09305	PF00046	veNOG06671	K	sp|P09074|HXC5A_DANRE Homeobox protein Hox-C5a OS=Danio rerio GN=hoxc5a PE=2 SV=2	gi|1024977080|ref|XP_016310056.1| PREDICTED: homeobox protein Hox-C5a [Sinocyclocheilus anshuiensis]
CI01000340_06795551_06907442	CI01000340	6795551	6907442	-	2076	CI01000340_06795551_06907442	-	K16513	PF00640;PF15429	veNOG06367	T	sp|Q9D3A8|CAPON_MOUSE Carboxyl-terminal PDZ ligand of neuronal nitric oxide synthase protein OS=Mus musculus GN=Nos1ap PE=1 SV=3	gi|1025259788|ref|XP_016371556.1| PREDICTED: carboxyl-terminal PDZ ligand of neuronal nitric oxide synthase protein-like isoform X1 [Sinocyclocheilus rhinocerous]
CI01000012_12592469_12594321	CI01000012	12591958	12595201	-	2267	CI01000012_12592469_12594321	-	K07511	PF00378	veNOG00354	I	sp|P14604|ECHM_RAT Enoyl-CoA hydratase, mitochondrial OS=Rattus norvegicus GN=Echs1 PE=1 SV=1	gi|1025118369|ref|XP_016412260.1| PREDICTED: enoyl-CoA hydratase, mitochondrial-like [Sinocyclocheilus rhinocerous] &gt;gi|1025118375|ref|XP_016412261.1| PREDICTED: enoyl-CoA hydratase, mitochondrial-like [Sinocyclocheilus rhinocerous]
CI01000152_01000620_01011373	CI01000152	1000399	1011373	-	3328	CI01000152_01000620_01011373	-	K09299	PF00096	veNOG03191;opiNOG05990	K	sp|P37275|ZEB1_HUMAN Zinc finger E-box-binding homeobox 1 OS=Homo sapiens GN=ZEB1 PE=1 SV=2	gi|1024947803|ref|XP_016362998.1| PREDICTED: zinc finger E-box-binding homeobox 1-like isoform X1 [Sinocyclocheilus anshuiensis]
CI01000053_06950726_06953021	CI01000053	6950661	6953519	-	1340	CI01000053_06950726_06953021	-	K06752	PF00969;PF07654	veNOG02747	R	sp|P06341|HB2A_RAT Rano class II histocompatibility antigen, A beta chain (Fragment) OS=Rattus norvegicus GN=RT1-B PE=3 SV=1	gi|1024971547|ref|XP_016307209.1| PREDICTED: rano class II histocompatibility antigen, A beta chain-like [Sinocyclocheilus anshuiensis]
CI01000000_04016489_04017091	CI01000000	4016222	4017172	-	951	CI01000000_04016489_04017091	-	-	-	veNOG09639	S	sp|Q80X32|CE024_MOUSE UPF0461 protein C5orf24 homolog OS=Mus musculus PE=2 SV=1	gi|1024991701|ref|XP_016315997.1| PREDICTED: UPF0461 protein C5orf24 homolog [Sinocyclocheilus anshuiensis]
CI01000004_16146406_16149756	CI01000004	16146076	16149756	-	879	CI01000004_16146406_16149756	-	-	PF14634	veNOG09336	O	sp|D3Z423|R212B_MOUSE RING finger protein 212B OS=Mus musculus GN=Rnf212b PE=4 SV=1	gi|642116656|emb|CDQ67375.1| unnamed protein product [Oncorhynchus mykiss]
CI01000325_10057059_10062989	CI01000325	10056146	10062989	-	2221	CI01000325_10057059_10062989	-	-	-	veNOG03717	R	sp|Q6DFC8|ZN395_XENLA Zinc finger protein 395 OS=Xenopus laevis GN=znf395 PE=2 SV=1	gi|1025154488|ref|XP_016354824.1| PREDICTED: zinc finger protein 395-like isoform X1 [Sinocyclocheilus anshuiensis]
CI01000113_02127709_02131244	CI01000113	2127209	2131244	-	1601	CI01000113_02127709_02131244	-	K00809	PF01916	veNOG05134	O	sp|Q6EWQ6|DHYS_BOVIN Deoxyhypusine synthase OS=Bos taurus GN=DHPS PE=2 SV=2	gi|966648985|gb|KTF83895.1| hypothetical protein cypCar_00020298 [Cyprinus carpio]
CI01146872_00000238_00000427	CI01146872	238	446	+	209	CI01146872_00000238_00000427	-	-	-	-	-	-	-
CI01000019_01551505_01559104	CI01000019	1551505	1559589	+	2071	CI01000019_01551505_01559104	-	K01103	PF01591;PF00300	veNOG08751	G	sp|Q16875|F263_HUMAN 6-phosphofructo-2-kinase/fructose-2,6-bisphosphatase 3 OS=Homo sapiens GN=PFKFB3 PE=1 SV=1	gi|1024984464|ref|XP_016313991.1| PREDICTED: 6-phosphofructo-2-kinase/fructose-2,6-bisphosphatase 3 isoform X1 [Sinocyclocheilus anshuiensis]
CI01000406_00063666_00111023	CI01000406	63666	111089	+	7114	CI01000406_00063666_00111023	-	K16549	PF07989	veNOG05040	Z	sp|Q80YT7|MYOME_MOUSE Myomegalin OS=Mus musculus GN=Pde4dip PE=1 SV=2	gi|1024980860|ref|XP_016312079.1| PREDICTED: myomegalin-like isoform X5 [Sinocyclocheilus anshuiensis]
CI01000106_02039387_02041174	CI01000106	2039225	2041736	-	2512	CI01000106_02039387_02041174	-	K04131	PF00001	veNOG03027	T	sp|P08483|ACM3_RAT Muscarinic acetylcholine receptor M3 OS=Rattus norvegicus GN=Chrm3 PE=1 SV=1	gi|1025182314|ref|XP_016421890.1| PREDICTED: muscarinic acetylcholine receptor M1-like [Sinocyclocheilus rhinocerous]
CI01000306_02230144_02236022	CI01000306	2230144	2236982	+	3342	CI01000306_02230144_02236022	GO:0046872	-	PF15663	veNOG07121	R	sp|Q5ZJJ1|ZC11A_CHICK Zinc finger CCCH domain-containing protein 11A OS=Gallus gallus GN=ZC3H11A PE=2 SV=1	gi|1020393376|ref|XP_016150437.1| PREDICTED: zinc finger CCCH domain-containing protein 11A-like isoform X1 [Sinocyclocheilus grahami] &gt;gi|1020393378|ref|XP_016150508.1| PREDICTED: zinc finger CCCH domain-containing protein 11A-like isoform X1 [Sinocyclocheilus grahami] &gt;gi|1020393380|ref|XP_016150583.1| PREDICTED: zinc finger CCCH domain-containing protein 11A-like isoform X1 [Sinocycloche…
CI01069920_00004532_00006071	CI01069920	3132	6071	-	1784	CI01069920_00004532_00006071	-	K08111	-	veNOG00729	T	-	gi|1024931354|ref|XP_016304811.1| PREDICTED: glypican-5-like isoform X3 [Sinocyclocheilus anshuiensis]
CI01000052_01858745_01860930	CI01000052	1858740	1860930	-	719	CI01000052_01858745_01860930	GO:0006810;GO:0030285;GO:0005215	-	PF01284	veNOG04751	S	sp|Q16563|SYPL1_HUMAN Synaptophysin-like protein 1 OS=Homo sapiens GN=SYPL1 PE=1 SV=1	gi|47086699|ref|NP_997834.1| synaptophysin-like 2b [Danio rerio] &gt;gi|37595370|gb|AAQ94571.1| synaptophysin-like protein [Danio rerio] &gt;gi|62204412|gb|AAH92895.1| Zgc:110355 protein [Danio rerio] &gt;gi|159155222|gb|AAI54774.1| Zgc:110355 protein [Danio rerio] &gt;gi|169146255|emb|CAQ14850.1| novel protein containing a membrane-associating domain (wu:fc22a07) [Danio rerio]
CI01000184_00509348_00543225	CI01000184	509107	543586	-	4802	CI01000184_00509348_00543225	-	-	PF04548	veNOG09902	R	sp|Q75N62|GIMA8_MOUSE GTPase IMAP family member 8 OS=Mus musculus GN=Gimap8 PE=1 SV=1	gi|1020594929|ref|XP_016116910.1| PREDICTED: GTPase IMAP family member 8-like [Sinocyclocheilus grahami]
CI01000137_00146065_00147295	CI01000137	145983	148244	-	1184	CI01000137_00146065_00147295	-	-	-	-	-	-	-
CI01000113_00003487_00012253	CI01000113	3406	12253	+	2190	CI01000113_00003487_00012253	GO:0016020;GO:0005856;GO:0004715;GO:0005524;GO:0035556;GO:0018108	K11219	PF07714	veNOG04172	T	sp|P29597|TYK2_HUMAN Non-receptor tyrosine-protein kinase TYK2 OS=Homo sapiens GN=TYK2 PE=1 SV=3	gi|998453987|gb|AMK47892.1| tyrosine kinase 2 [Ctenopharyngodon idella]
CI01000051_00334616_00337009	CI01000051	334053	337197	-	1936	CI01000051_00334616_00337009	-	K09270	PF12067;PF00505	veNOG03390	K	sp|Q28GD5|SOX7_XENTR Transcription factor Sox-7 OS=Xenopus tropicalis GN=sox7 PE=2 SV=1	gi|966656998|gb|KTF91852.1| hypothetical protein cypCar_00014864 [Cyprinus carpio]
CI01000029_06066859_06073942	CI01000029	6066859	6073974	+	1631	CI01000029_06066859_06073942	-	-	PF00096	KOG2461;veNOG09562	K	sp|Q60636|PRDM1_MOUSE PR domain zinc finger protein 1 OS=Mus musculus GN=Prdm1 PE=1 SV=1	gi|1025099133|ref|XP_016344946.1| PREDICTED: PR domain zinc finger protein 1-like [Sinocyclocheilus anshuiensis]
CI01000122_00435711_00460371	CI01000122	435711	460399	+	1987	CI01000122_00435711_00460371	GO:0055085;GO:0005887;GO:0015129;GO:0015355;GO:0006814;GO:0015293	K14388	PF00474	veNOG04459	P	sp|Q7T384|SC5AC_DANRE Sodium-coupled monocarboxylate transporter 2 OS=Danio rerio GN=slc5a12 PE=1 SV=1	gi|1024937469|ref|XP_016327864.1| PREDICTED: LOW QUALITY PROTEIN: sodium-coupled monocarboxylate transporter 2-like [Sinocyclocheilus anshuiensis]
CI01000304_03984177_03996203	CI01000304	3984177	3996401	+	2026	CI01000304_03984177_03996203	-	K07767	PF00004	veNOG12353	O	sp|A0JMA9|KATL2_XENTR Katanin p60 ATPase-containing subunit A-like 2 OS=Xenopus tropicalis GN=katnal2 PE=2 SV=1	gi|1025394649|ref|XP_016406211.1| PREDICTED: katanin p60 ATPase-containing subunit A-like 2 isoform X1 [Sinocyclocheilus rhinocerous]
CI01000058_03644271_03645229	CI01000058	3644271	3645229	+	566	CI01000058_03644271_03645229	-	-	PF04664	veNOG06145;opiNOG04458	K	sp|Q99PG2|OGFR_MOUSE Opioid growth factor receptor OS=Mus musculus GN=Ogfr PE=1 SV=1	gi|1024956519|ref|XP_016299163.1| PREDICTED: opioid growth factor receptor-like protein 1 isoform X1 [Sinocyclocheilus anshuiensis]
CI01118624_00000019_00000315	CI01118624	19	685	+	667	CI01118624_00000019_00000315	-	-	-	veNOG05562	R	-	gi|528515514|ref|XP_005161709.1| PREDICTED: uncharacterized protein LOC101885444 isoform X2 [Danio rerio] &gt;gi|688608260|ref|XP_009294359.1| PREDICTED: uncharacterized protein LOC101885444 isoform X2 [Danio rerio] &gt;gi|688608264|ref|XP_009294360.1| PREDICTED: uncharacterized protein LOC101885444 isoform X2 [Danio rerio] &gt;gi|688608266|ref|XP_009294361.1| PREDICTED: uncharacterized protein L…
CI01000006_03370040_03371517	CI01000006	3368892	3371676	-	2672	CI01000006_03370040_03371517	-	K00741	PF01762	veNOG16406	G	sp|Q9Z222|B3GN2_MOUSE N-acetyllactosaminide beta-1,3-N-acetylglucosaminyltransferase 2 OS=Mus musculus GN=B3GNT2 PE=1 SV=3	gi|1025210871|ref|XP_016428696.1| PREDICTED: N-acetyllactosaminide beta-1,3-N-acetylglucosaminyltransferase 2-like [Sinocyclocheilus rhinocerous]
CI01000129_01112084_01113726	CI01000129	1112084	1114580	+	2179	CI01000129_01112084_01113726	-	K19721	-	veNOG06814	W	sp|Q17RW2|COOA1_HUMAN Collagen alpha-1(XXIV) chain OS=Homo sapiens GN=COL24A1 PE=1 SV=2	gi|966656325|gb|KTF91179.1| hypothetical protein cypCar_00037091 [Cyprinus carpio]
CI01000008_01552443_01563852	CI01000008	1552223	1564015	-	812	CI01000008_01552443_01563852	GO:0009987	K17292	PF02970	veNOG02757;veNOG23217	OU	sp|P80585|TBCA_CHICK Tubulin-specific chaperone A OS=Gallus gallus GN=TBCA PE=1 SV=2	gi|1024940911|ref|XP_016359573.1| PREDICTED: tubulin-specific chaperone A-like [Sinocyclocheilus anshuiensis]
CI01000026_16965731_16979755	CI01000026	16965731	16981131	+	4672	CI01000026_16965731_16979755	-	K04980	PF00520	veNOG00854	P	sp|Q9NZQ8|TRPM5_HUMAN Transient receptor potential cation channel subfamily M member 5 OS=Homo sapiens GN=TRPM5 PE=2 SV=1	gi|1025136255|ref|XP_016352581.1| PREDICTED: LOW QUALITY PROTEIN: transient receptor potential cation channel subfamily M member 5-like [Sinocyclocheilus anshuiensis]
CI01000013_07131096_07141914	CI01000013	7130952	7142042	+	608	CI01000013_07131096_07141914	-	-	-	-	-	-	-
CI01028692_00000807_00001123	CI01028692	652	1123	-	395	CI01028692_00000807_00001123	-	K16779	-	veNOG04331	U	sp|Q2KJ58|R3GEF_BOVIN Guanine nucleotide exchange factor for Rab-3A OS=Bos taurus GN=RAB3IL1 PE=2 SV=1	gi|1025036899|ref|XP_016326507.1| PREDICTED: guanine nucleotide exchange factor for Rab-3A-like [Sinocyclocheilus anshuiensis]
CI01000036_01750843_01754452	CI01000036	1750319	1754767	+	1286	CI01000036_01750843_01754452	-	-	-	-	-	-	-
CI01000186_00095947_00097088	CI01000186	95645	97142	-	845	CI01000186_00095947_00097088	-	K16801	PF14933	veNOG08850	S	sp|Q4V8Z3|CEP19_DANRE Centrosomal protein of 19 kDa OS=Danio rerio GN=cep19 PE=2 SV=1	gi|966660061|gb|KTF94915.1| hypothetical protein cypCar_00033920 [Cyprinus carpio]
CI01000344_00211152_00211840	CI01000344	210841	211840	-	632	CI01000344_00211152_00211840	-	-	-	-	-	-	-
CI01000010_00491341_00497973	CI01000010	491297	498199	+	1086	CI01000010_00491341_00497973	-	K05152	PF00020	veNOG18999	R	sp|Q3LRP1|TNR5_CALJA Tumor necrosis factor receptor superfamily member 5 OS=Callithrix jacchus GN=CD40 PE=2 SV=1	gi|1025125564|ref|XP_016350619.1| PREDICTED: tumor necrosis factor receptor superfamily member 14-like isoform X1 [Sinocyclocheilus anshuiensis]
CI01000024_04315852_04316615	CI01000024	4315654	4316677	-	521	CI01000024_04315852_04316615	GO:0061630;GO:0005524;GO:0006511;GO:0031625;GO:0005737;GO:0000209;GO:0016874	K04555	-	opiNOG11505;veNOG07013	O	sp|Q17QG5|UB2G2_BOVIN Ubiquitin-conjugating enzyme E2 G2 OS=Bos taurus GN=UBE2G2 PE=2 SV=1	gi|66911853|gb|AAH96877.1| Zgc:112077 [Danio rerio]
CI01000020_05309535_05312719	CI01000020	5309535	5313384	+	1527	CI01000020_05309535_05312719	-	-	PF09412	veNOG09192	R	sp|Q1LUM3|ENDUC_DANRE Poly(U)-specific endoribonuclease-C OS=Danio rerio GN=endouc PE=2 SV=1	gi|1025118112|ref|XP_016349447.1| PREDICTED: poly(U)-specific endoribonuclease-C-like isoform X1 [Sinocyclocheilus anshuiensis]
CI01000014_01018144_01018740	CI01000014	1018020	1018869	-	850	CI01000014_01018144_01018740	-	K17586	-	-	-	-	gi|1025050379|ref|XP_016330220.1| PREDICTED: cytoplasmic dynein 2 heavy chain 1-like [Sinocyclocheilus anshuiensis]
CI01000000_13270989_13309067	CI01000000	13270932	13310054	+	3969	CI01000000_13270989_13309067	GO:0005234;GO:0030054;GO:0004971;GO:0006811;GO:0032281;GO:0045211	K05198	PF00060;PF01094;PF10613	veNOG01483	T	sp|P42262|GRIA2_HUMAN Glutamate receptor 2 OS=Homo sapiens GN=GRIA2 PE=1 SV=3	gi|160333465|ref|NP_571970.2| glutamate receptor 2 precursor [Danio rerio] &gt;gi|33327158|gb|AAQ08957.1| AMPA receptor subunit GluR2B [Danio rerio]
CI01000050_01301443_01316664	CI01000050	1301443	1317171	+	2423	CI01000050_01301443_01316664	GO:0006338;GO:0005524;GO:0006281;GO:0006355;GO:0031011;GO:0007067;GO:0051301;GO:0006310	K11673	PF00022	veNOG01010	Z	sp|P59679|ARP8_DANRE Actin-related protein 8 OS=Danio rerio GN=actr8 PE=2 SV=1	gi|1020471173|ref|XP_016140705.1| PREDICTED: actin-related protein 8 [Sinocyclocheilus grahami]
CI01000012_08479030_08480715	CI01000012	8477116	8481200	+	3215	CI01000012_08479030_08480715	-	K15614	PF00046;PF16878	KOG0775;veNOG01448	K	sp|Q6DHF9|SIX1A_DANRE Homeobox protein six1a OS=Danio rerio GN=six1a PE=2 SV=2	gi|1020444739|ref|XP_016132432.1| PREDICTED: homeobox protein six1a [Sinocyclocheilus grahami]
CI01000108_00679192_00708926	CI01000108	677772	709406	+	5029	CI01000108_00679192_00708926	GO:0003677;GO:0005524;GO:0004386	K12647	PF11648;PF00271;PF04851;PF16739	veNOG05877	A	sp|Q9BYX4|IFIH1_HUMAN Interferon-induced helicase C domain-containing protein 1 OS=Homo sapiens GN=IFIH1 PE=1 SV=3	gi|344313227|gb|AEN04473.1| melanoma differentiation-associated protein 5 [Carassius auratus]
CI01000004_11592217_11595358	CI01000004	11592217	11595358	+	1099	CI01000004_11592217_11595358	-	-	PF00629	veNOG04114	S	sp|Q63191|AEGP_RAT Apical endosomal glycoprotein OS=Rattus norvegicus GN=Mamdc4 PE=1 SV=1	gi|688537449|ref|XP_009296870.1| PREDICTED: MAM and LDL-receptor class A domain-containing protein 1-like [Danio rerio]
CI01000095_06438476_06449339	CI01000095	6437582	6449342	-	2745	CI01000095_06438476_06449339	-	K11844	PF00443;PF02148	veNOG00580	O	sp|A8HAL1|UBP16_DANRE Ubiquitin carboxyl-terminal hydrolase 16 OS=Danio rerio GN=usp16 PE=3 SV=1	gi|1025130716|ref|XP_016414513.1| PREDICTED: ubiquitin carboxyl-terminal hydrolase 16-like isoform X2 [Sinocyclocheilus rhinocerous]
CI01000015_05969317_05974292	CI01000015	5968084	5974419	-	1831	CI01000015_05969317_05974292	-	-	-	-	-	-	-
CI01000319_05636576_05647010	CI01000319	5636504	5647596	-	2377	CI01000319_05636576_05647010	-	-	PF12874;PF00096	veNOG08249	K	sp|Q8TF68|ZN384_HUMAN Zinc finger protein 384 OS=Homo sapiens GN=ZNF384 PE=1 SV=2	gi|1024979616|ref|XP_016311413.1| PREDICTED: zinc finger protein 384-like isoform X2 [Sinocyclocheilus anshuiensis]
CI01000012_08445692_08459897	CI01000012	8445658	8459897	-	927	CI01000012_08445692_08459897	GO:0005675;GO:0006357;GO:0006281;GO:0008270;GO:0000079	K10842	PF06391	veNOG03850	O	sp|P51948|MAT1_HUMAN CDK-activating kinase assembly factor MAT1 OS=Homo sapiens GN=MNAT1 PE=1 SV=1	gi|1025225017|ref|XP_016366465.1| PREDICTED: CDK-activating kinase assembly factor MAT1-like [Sinocyclocheilus rhinocerous]
CI01000112_04579149_04582002	CI01000112	4579149	4582164	+	2298	CI01000112_04579149_04582002	-	-	PF00078	opiNOG01931;veNOG14770	R	sp|Q8I7P9|POL5_DROME Retrovirus-related Pol polyprotein from transposon opus OS=Drosophila melanogaster GN=pol PE=3 SV=1	gi|999975843|gb|KXJ15017.1| Transposon Ty3-G Gag-Pol polyprotein [Exaiptasia pallida]
CI01000028_02407653_02429674	CI01000028	2407441	2429674	-	4652	CI01000028_02407653_02429674	GO:0005524;GO:0015711;GO:0035351;GO:0042626;GO:0016021;GO:0008514;GO:0030218	K05668	PF00664;PF00005	veNOG07260	Q	sp|O15440|MRP5_HUMAN Multidrug resistance-associated protein 5 OS=Homo sapiens GN=ABCC5 PE=1 SV=2	gi|1024921800|ref|XP_016319968.1| PREDICTED: multidrug resistance-associated protein 5-like isoform X1 [Sinocyclocheilus anshuiensis] &gt;gi|1024921802|ref|XP_016320027.1| PREDICTED: multidrug resistance-associated protein 5-like isoform X1 [Sinocyclocheilus anshuiensis] &gt;gi|1024921804|ref|XP_016320098.1| PREDICTED: multidrug resistance-associated protein 5-like isoform X2 [Sinocyclocheilus an…
CI01000325_02521481_02522518	CI01000325	2521481	2522518	-	1038	CI01000325_02521481_02522518	GO:0015074;GO:0003676	-	PF00665	opiNOG01931;veNOG14770	R	sp|Q9UR07|TF211_SCHPO Transposon Tf2-11 polyprotein OS=Schizosaccharomyces pombe (strain 972 / ATCC 24843) GN=Tf2-11 PE=3 SV=1	gi|528495735|ref|XP_005156176.1| PREDICTED: uncharacterized protein LOC101885994 [Danio rerio]
CI01000344_01274460_01279238	CI01000344	1274460	1279516	-	1485	CI01000344_01274460_01279238	GO:0016021;GO:0051205	K03217	PF02096	veNOG04398	O	sp|Q3SYV3|OXA1L_BOVIN Mitochondrial inner membrane protein OXA1L OS=Bos taurus GN=OXA1L PE=2 SV=1	gi|1025374079|ref|XP_016398631.1| PREDICTED: mitochondrial inner membrane protein OXA1L-like [Sinocyclocheilus rhinocerous]
CI01000206_00475810_00481198	CI01000206	475810	481222	+	1410	CI01000206_00475810_00481198	-	K17276	PF00307	veNOG03322	Z	sp|Q6P698|PLSL_DANRE Plastin-2 OS=Danio rerio GN=lcp1 PE=2 SV=1	gi|831181976|ref|NP_571395.2| plastin-2 [Danio rerio] &gt;gi|688572796|ref|XP_009303302.1| PREDICTED: plastin-2 [Danio rerio] &gt;gi|688572799|ref|XP_009303303.1| PREDICTED: plastin-2 [Danio rerio]
CI01000095_01543090_01636658	CI01000095	1543090	1636658	-	4452	CI01000095_01543090_01636658	-	-	PF07647;PF00620;PF01852	veNOG07149	T	sp|Q9Y3M8|STA13_HUMAN StAR-related lipid transfer protein 13 OS=Homo sapiens GN=STARD13 PE=1 SV=2	gi|1024939289|ref|XP_016334644.1| PREDICTED: stAR-related lipid transfer protein 13-like isoform X1 [Sinocyclocheilus anshuiensis] &gt;gi|1024939291|ref|XP_016334649.1| PREDICTED: stAR-related lipid transfer protein 13-like isoform X1 [Sinocyclocheilus anshuiensis]
CI01000054_01266491_01275814	CI01000054	1265360	1275814	-	2319	CI01000054_01266491_01275814	GO:0016020;GO:0016477;GO:0009986;GO:0055113	K16337	PF01034	opiNOG35427;veNOG11603	T	sp|P26261|SDC3_CHICK Syndecan-3 OS=Gallus gallus GN=SDC3 PE=2 SV=2	gi|1020467642|ref|XP_016138823.1| PREDICTED: syndecan-3-like [Sinocyclocheilus grahami]
CI01159377_00000086_00000638	CI01159377	86	642	+	436	CI01159377_00000086_00000638	-	-	PF13895	veNOG22786;veNOG01000	TR	-	gi|1025335000|ref|XP_016390555.1| PREDICTED: myelin-associated glycoprotein-like [Sinocyclocheilus rhinocerous]
CI01000018_04368179_04375192	CI01000018	4368179	4375866	+	2803	CI01000018_04368179_04375192	-	-	PF04548	veNOG06067;veNOG08857	R	sp|Q8NHV1|GIMA7_HUMAN GTPase IMAP family member 7 OS=Homo sapiens GN=GIMAP7 PE=1 SV=1	gi|1020595863|ref|XP_016117086.1| PREDICTED: GTPase IMAP family member 8-like [Sinocyclocheilus grahami]
CI01000006_00075230_00076159	CI01000006	74539	76398	+	1860	CI01000006_00075230_00076159	GO:0007186;GO:0007608;GO:0016021;GO:0004984;GO:0005886;GO:0050907;GO:0004930	K04257	PF13853	veNOG04449;veNOG08877	TR	sp|Q60884|OL146_MOUSE Olfactory receptor 146 OS=Mus musculus GN=Olfr146 PE=2 SV=2	gi|83752546|gb|ABC43288.1| odorant receptor [Danio rerio]
CI01000319_05804236_05806955	CI01000319	5804198	5806955	-	689	CI01000319_05804236_05806955	GO:0005634;GO:0051603;GO:0004298;GO:0005737;GO:0005839	K02741	PF00227	veNOG03081	O	sp|Q9DD33|PSB9_SALSA Proteasome subunit beta type-9 OS=Salmo salar GN=psmb9-a PE=2 SV=1	gi|18859277|ref|NP_571753.1| proteasome beta 9b subunit [Danio rerio] &gt;gi|5833463|gb|AAD53520.1|AF155580_1 proteasome subunit beta 9B [Danio rerio]
CI01000090_01190471_01192853	CI01000090	1190392	1192853	-	1562	CI01000090_01190471_01192853	-	-	PF12402	veNOG00120	K	sp|Q05AQ8|ZN503_XENTR Zinc finger protein 503 OS=Xenopus tropicalis GN=znf503 PE=2 SV=1	gi|1025036735|ref|XP_016326464.1| PREDICTED: zinc finger protein 503-like [Sinocyclocheilus anshuiensis]
CI01000055_03626294_03640787	CI01000055	3626190	3640787	-	1356	CI01000055_03626294_03640787	-	-	PF00169	opiNOG21758;veNOG09106	T	sp|Q5SXH7|PKHS1_HUMAN Pleckstrin homology domain-containing family S member 1 OS=Homo sapiens GN=PLEKHS1 PE=1 SV=2	gi|1020404173|ref|XP_016107726.1| PREDICTED: pleckstrin homology domain-containing family S member 1-like [Sinocyclocheilus grahami]
CI01000096_00196416_00197601	CI01000096	196131	197601	-	855	CI01000096_00196416_00197601	-	-	-	veNOG10430	R	sp|Q6P8A7|RBM24_XENTR RNA-binding protein 24 OS=Xenopus tropicalis GN=rbm24 PE=2 SV=1	gi|1020466114|ref|XP_016138002.1| PREDICTED: RNA-binding protein 24 [Sinocyclocheilus grahami]
CI01000712_00007417_00010962	CI01000712	7315	11099	-	776	CI01000712_00007417_00010962	-	K00940	PF00334	veNOG03063;opiNOG30659	F	sp|O57535|NDK_CHICK Nucleoside diphosphate kinase OS=Gallus gallus PE=2 SV=1	gi|1020517740|ref|XP_016098180.1| PREDICTED: nucleoside diphosphate kinase A-like isoform X1 [Sinocyclocheilus grahami]
CI01000441_00041897_00046124	CI01000441	41897	46124	-	2270	CI01000441_00041897_00046124	-	-	PF00078	opiNOG01931;opiNOG61862;opiNOG17224	SR	sp|Q8I7P9|POL5_DROME Retrovirus-related Pol polyprotein from transposon opus OS=Drosophila melanogaster GN=pol PE=3 SV=1	gi|688611055|ref|XP_005165709.2| PREDICTED: uncharacterized protein LOC101883482 [Danio rerio]
CI01000027_09068632_09069609	CI01000027	9068065	9069631	-	1063	CI01000027_09068632_09069609	-	-	-	veNOG30148;opiNOG41987	R	-	gi|528504300|ref|XP_005158243.1| PREDICTED: uncharacterized protein LOC101883708 [Danio rerio]
CI01000308_00836074_00942387	CI01000308	836074	942387	+	2886	CI01000308_00836074_00942387	GO:0007155;GO:0016021;GO:0007417	K06768	PF13927;PF07679	veNOG08051	T	sp|E1C8P7|DSCL1_CHICK Down syndrome cell adhesion molecule-like protein 1 homolog OS=Gallus gallus GN=DSCAML1 PE=1 SV=2	gi|1025346949|ref|XP_016393743.1| PREDICTED: Down syndrome cell adhesion molecule-like protein 1 homolog [Sinocyclocheilus rhinocerous]
CI01000057_00417827_00418207	CI01000057	417700	418655	+	857	CI01000057_00417827_00418207	-	-	-	veNOG31829	S	-	gi|966653826|gb|KTF88680.1| hypothetical protein cypCar_00017848 [Cyprinus carpio]
CI01000012_12667656_12672197	CI01000012	12667656	12672247	+	2159	CI01000012_12667656_12672197	-	K16764	-	veNOG07816	S	sp|Q76N32|CEP68_HUMAN Centrosomal protein of 68 kDa OS=Homo sapiens GN=CEP68 PE=1 SV=2	gi|1025118405|ref|XP_016412267.1| PREDICTED: centrosomal protein of 68 kDa-like [Sinocyclocheilus rhinocerous] &gt;gi|1025118411|ref|XP_016412268.1| PREDICTED: centrosomal protein of 68 kDa-like [Sinocyclocheilus rhinocerous]
CI01000012_12783994_12795809	CI01000012	12783924	12796569	-	1532	CI01000012_12783994_12795809	-	-	-	-	-	-	-
CI01000059_04611225_04614898	CI01000059	4611054	4615739	-	2074	CI01000059_04611225_04614898	-	K13345	PF04757	veNOG09525	O	sp|O00623|PEX12_HUMAN Peroxisome assembly protein 12 OS=Homo sapiens GN=PEX12 PE=1 SV=1	gi|1024922700|ref|XP_016338102.1| PREDICTED: peroxisome assembly protein 12-like [Sinocyclocheilus anshuiensis] &gt;gi|1024922702|ref|XP_016338106.1| PREDICTED: peroxisome assembly protein 12-like [Sinocyclocheilus anshuiensis]
CI01000029_02192568_02196383	CI01000029	2191911	2196691	+	1580	CI01000029_02192568_02196383	-	K07023	PF13023	veNOG13146	R	sp|Q1LUI2|HDDC2_DANRE HD domain-containing protein 2 OS=Danio rerio GN=hddc2 PE=2 SV=1	gi|1020478871|ref|XP_016144820.1| PREDICTED: HD domain-containing protein 2 [Sinocyclocheilus grahami]
CI01000023_00096098_00112449	CI01000023	96098	112817	+	1855	CI01000023_00096098_00112449	GO:0019226;GO:0005245;GO:0016247;GO:2000311;GO:0032281	K04867	PF00822	veNOG05100	P	sp|O88602|CCG2_MOUSE Voltage-dependent calcium channel gamma-2 subunit OS=Mus musculus GN=Cacng2 PE=1 SV=1	gi|315013571|ref|NP_001186659.1| calcium channel, voltage-dependent, gamma subunit 2b [Danio rerio]
CI01000098_03177475_03207026	CI01000098	3176557	3207026	-	5552	CI01000098_03177475_03207026	GO:0008152;GO:0003824	-	PF00501;PF06464	COG0318;veNOG04795	RI	sp|Q9Y2E4|DIP2C_HUMAN Disco-interacting protein 2 homolog C OS=Homo sapiens GN=DIP2C PE=1 SV=2	gi|528471801|ref|XP_005171457.1| PREDICTED: disco-interacting protein 2 homolog C isoform X1 [Danio rerio]
CI01135462_00000012_00000550	CI01135462	12	550	-	539	CI01135462_00000012_00000550	-	-	-	KOG3556;opiNOG44935	OR	-	gi|831305434|ref|XP_012684901.1| PREDICTED: cytosolic carboxypeptidase 2 [Clupea harengus]
CI01000327_03371465_03383332	CI01000327	3371446	3383332	-	1324	CI01000327_03371465_03383332	-	-	PF07260	veNOG02224	P	sp|P58369|ANKH_TETNG Progressive ankylosis protein homolog OS=Tetraodon nigroviridis GN=ankh PE=2 SV=2	gi|966670786|gb|KTG04167.1| hypothetical protein cypCar_00010350 [Cyprinus carpio]
CI01000063_04183070_04264881	CI01000063	4182580	4264881	-	3447	CI01000063_04183070_04264881	-	-	PF00625;PF07653;PF02828;PF00595	veNOG03392	T	sp|Q6P0D7|MPP7_DANRE MAGUK p55 subfamily member 7 OS=Danio rerio GN=mpp7 PE=1 SV=1	gi|1024959670|ref|XP_016300826.1| PREDICTED: MAGUK p55 subfamily member 7 isoform X2 [Sinocyclocheilus anshuiensis]
CI01000046_03964744_03965521	CI01000046	3964744	3965543	+	334	CI01000046_03964744_03965521	-	K00600	PF00464	veNOG01400	E	sp|P07511|GLYC_RABIT Serine hydroxymethyltransferase, cytosolic OS=Oryctolagus cuniculus GN=SHMT1 PE=1 SV=2	gi|1025307727|ref|XP_016383128.1| PREDICTED: serine hydroxymethyltransferase, cytosolic-like [Sinocyclocheilus rhinocerous]
CI01000051_06136031_06140543	CI01000051	6136031	6140633	+	771	CI01000051_06136031_06140543	-	-	PF06098	veNOG08192	R	sp|A8E4N3|RSPH3_BOVIN Radial spoke head protein 3 homolog OS=Bos taurus GN=RSPH3 PE=2 SV=1	gi|1025073490|ref|XP_016337951.1| PREDICTED: radial spoke head protein 3 homolog isoform X1 [Sinocyclocheilus anshuiensis]
CI01180000_02998131_03010201	CI01180000	2998131	3010201	+	1788	CI01180000_02998131_03010201	-	K01754	PF00291	veNOG00172;opiNOG79867	E	sp|Q74FW6|TSAL_GEOSL L-threonine ammonia-lyase OS=Geobacter sulfurreducens (strain ATCC 51573 / DSM 12127 / PCA) GN=tdcB PE=1 SV=1	gi|966702556|gb|KTG34797.1| hypothetical protein cypCar_00034954 [Cyprinus carpio]
CI01000327_02233388_02234224	CI01000327	2233372	2234318	-	947	CI01000327_02233388_02234224	-	-	-	opiNOG46218;veNOG21977;opiNOG50301;opiNOG44935	R	-	gi|542224179|ref|XP_005451484.1| PREDICTED: uncharacterized protein LOC102082819 [Oreochromis niloticus]
CI01000095_01979835_01982124	CI01000095	1979835	1982216	-	858	CI01000095_01979835_01982124	-	-	PF00008;PF12661;PF07974	veNOG13478;veNOG34191	T	-	gi|966643857|gb|KTF78769.1| hypothetical protein cypCar_00028250 [Cyprinus carpio]
CI01000339_07521583_07523008	CI01000339	7521583	7523237	-	1064	CI01000339_07521583_07523008	GO:0003723;GO:0003677;GO:0005730;GO:0007507;GO:0022625;GO:0042274;GO:0042273	-	PF04935	veNOG10701	S	sp|O57594|SURF6_TAKRU Surfeit locus protein 6 homolog OS=Takifugu rubripes GN=surf6 PE=3 SV=1	gi|1025369731|ref|XP_016397456.1| PREDICTED: surfeit locus protein 6 [Sinocyclocheilus rhinocerous] &gt;gi|1025369735|ref|XP_016397457.1| PREDICTED: surfeit locus protein 6 [Sinocyclocheilus rhinocerous] &gt;gi|1025369739|ref|XP_016397458.1| PREDICTED: surfeit locus protein 6 [Sinocyclocheilus rhinocerous]
CI01000339_05240700_05241683	CI01000339	5240318	5241683	-	1366	CI01000339_05240700_05241683	-	-	PF00001	veNOG20719	R	sp|Q9JJS7|P2RY4_MOUSE P2Y purinoceptor 4 OS=Mus musculus GN=P2ry4 PE=2 SV=1	gi|1025253128|ref|XP_016369750.1| PREDICTED: P2Y purinoceptor 4-like [Sinocyclocheilus rhinocerous]
CI01000304_18053994_18055988	CI01000304	18052494	18055988	+	1758	CI01000304_18053994_18055988	-	K14411	-	veNOG23527;veNOG00229	A	sp|Q96DH6|MSI2H_HUMAN RNA-binding protein Musashi homolog 2 OS=Homo sapiens GN=MSI2 PE=1 SV=1	gi|688587679|ref|XP_009289905.1| PREDICTED: RNA-binding protein Musashi homolog 2 isoform X3 [Danio rerio]
CI01000006_12307031_12307314	CI01000006	12307031	12307319	+	289	CI01000006_12307031_12307314	-	-	-	-	-	-	-
CI01000059_00293442_00308109	CI01000059	293442	309217	+	2368	CI01000059_00293442_00308109	GO:0007165;GO:0008270;GO:0042981	K03173	PF16673;PF02176	veNOG03462	T	sp|Q12933|TRAF2_HUMAN TNF receptor-associated factor 2 OS=Homo sapiens GN=TRAF2 PE=1 SV=2	gi|93117587|gb|ABE99696.1| TNF receptor associated factor 2 [Ctenopharyngodon idella]
CI01000115_00898115_00900715	CI01000115	898115	901418	+	1036	CI01000115_00898115_00900715	-	-	-	-	-	-	-
CI01000228_00298402_00299151	CI01000228	298025	300139	+	2115	CI01000228_00298402_00299151	GO:0045664;GO:0046983	K09085	PF00010	veNOG07571	K	sp|Q6PFG8|OLIG3_MOUSE Oligodendrocyte transcription factor 3 OS=Mus musculus GN=Olig3 PE=2 SV=1	gi|1025385342|ref|XP_016401674.1| PREDICTED: oligodendrocyte transcription factor 3-like [Sinocyclocheilus rhinocerous]
CI01000009_14342067_14344332	CI01000009	14341987	14344934	-	1150	CI01000009_14342067_14344332	GO:0005783;GO:0030154;GO:0002162;GO:0060548;GO:0031101	K20357	PF13899	veNOG22204;veNOG13573	R	sp|Q5RZ65|AGR2_DANRE Anterior gradient protein 2 homolog OS=Danio rerio GN=agr2 PE=2 SV=1	gi|1035428332|ref|NP_001092702.2| anterior gradient 1 precursor [Danio rerio] &gt;gi|425705840|gb|AFX95780.1| ag1 [Danio rerio]
CI01000361_00056161_00057808	CI01000361	56010	58944	-	2193	CI01000361_00056161_00057808	-	-	-	-	-	-	-
CI01000001_12619421_12625322	CI01000001	12619220	12627833	-	4161	CI01000001_12619421_12625322	GO:0006869	K20174	PF01237	veNOG16565	T	sp|Q8BX94|OSBL2_MOUSE Oxysterol-binding protein-related protein 2 OS=Mus musculus GN=Osbpl2 PE=1 SV=1	gi|528518365|ref|XP_005162397.1| PREDICTED: oxysterol-binding protein-related protein 2 isoform X1 [Danio rerio]
CI01000106_01234955_01250307	CI01000106	1233923	1250477	+	2123	CI01000106_01234955_01250307	-	-	-	-	-	-	-
CI01000036_01396572_01398922	CI01000036	1396055	1398922	-	1273	CI01000036_01396572_01398922	GO:0007399;GO:0005634;GO:0000981;GO:0060218;GO:0006355;GO:0000976	K09437	PF00178	veNOG03638	K	sp|A3FEM2|FEV_DANRE Protein FEV OS=Danio rerio GN=fev PE=2 SV=1	gi|125489448|gb|ABN42913.1| Pet1 splice form E1up [Danio rerio]
CI01000069_02865724_02867576	CI01000069	2865701	2867576	-	308	CI01000069_02865724_02867576	-	-	-	veNOG31098	R	-	gi|966706309|gb|KTG38550.1| hypothetical protein cypCar_00001035 [Cyprinus carpio]
CI01000321_03015961_03021973	CI01000321	3015075	3022172	+	1838	CI01000321_03015961_03021973	-	-	PF07654	veNOG20027;veNOG23219	R	sp|P01837|IGKC_MOUSE Ig kappa chain C region OS=Mus musculus PE=1 SV=1	gi|20269225|dbj|BAB90985.1| immunoglobulin light chain [Cyprinus carpio]
CI01000001_08386044_08386700	CI01000001	8385378	8387124	-	1747	CI01000001_08386044_08386700	-	-	PF13639	veNOG16983	O	sp|Q3UV31|RN223_MOUSE RING finger protein 223 OS=Mus musculus GN=Rnf223 PE=2 SV=2	gi|1025283180|ref|XP_016377889.1| PREDICTED: RING finger protein 223-like [Sinocyclocheilus rhinocerous] &gt;gi|1025283184|ref|XP_016377890.1| PREDICTED: RING finger protein 223-like [Sinocyclocheilus rhinocerous]
CI01000306_05606914_05611346	CI01000306	5606605	5611346	-	1023	CI01000306_05606914_05611346	GO:0016020;GO:0008083;GO:0005615;GO:0005161;GO:0050930;GO:0001666;GO:0008015;GO:0043185;GO:0060754;GO:0048010;GO:0001946;GO:0001938;GO:0045766	K05449	PF00341	veNOG12972	T	sp|P97946|VEGFD_MOUSE Vascular endothelial growth factor D OS=Mus musculus GN=Vegfd PE=2 SV=1	gi|93277128|ref|NP_001035268.1| vascular endothelial growth factor D precursor [Danio rerio] &gt;gi|528494371|ref|XP_005169367.1| PREDICTED: vascular endothelial growth factor D isoform X1 [Danio rerio] &gt;gi|89275688|gb|ABD66223.1| vascular enthelial growth factor D [Danio rerio] &gt;gi|190338290|gb|AAI63164.1| C-fos induced growth factor [Danio rerio] &gt;gi|190339986|gb|AAI63170.1| C-fos indu…
CI01101274_00000042_00002422	CI01101274	42	2422	-	2302	CI01101274_00000042_00002422	-	-	PF05879	veNOG02601	R	sp|Q7Z2Y8|GVIN1_HUMAN Interferon-induced very large GTPase 1 OS=Homo sapiens GN=GVINP1 PE=2 SV=2	gi|1024971522|ref|XP_016307195.1| PREDICTED: interferon-induced very large GTPase 1-like isoform X1 [Sinocyclocheilus anshuiensis]
CI01000093_00124997_00131158	CI01000093	124632	131158	+	1605	CI01000093_00124997_00131158	GO:0005829;GO:0030791	K07755	PF13847	veNOG16323	R	sp|Q91WU5|AS3MT_MOUSE Arsenite methyltransferase OS=Mus musculus GN=As3mt PE=1 SV=2	gi|966712009|gb|KTG44247.1| hypothetical protein cypCar_00024734 [Cyprinus carpio]
CI01000342_00085186_00087816	CI01000342	84804	87816	-	870	CI01000342_00085186_00087816	-	-	-	veNOG30029;veNOG28472	ZT	sp|Q2V2M9|FHOD3_HUMAN FH1/FH2 domain-containing protein 3 OS=Homo sapiens GN=FHOD3 PE=1 SV=2	gi|1024959378|ref|XP_016300681.1| PREDICTED: FH1/FH2 domain-containing protein 1-like [Sinocyclocheilus anshuiensis]
CI01000052_02374792_02389760	CI01000052	2374712	2390103	+	927	CI01000052_02374792_02389760	-	K19932	-	prNOG06507;veNOG03106	WT	sp|Q2V8Y7|NCS1_BOVIN Neuronal calcium sensor 1 OS=Bos taurus GN=NCS1 PE=1 SV=3	gi|1025323510|ref|XP_016387380.1| PREDICTED: neuronal calcium sensor 1-like [Sinocyclocheilus rhinocerous]
CI01000037_00633378_00678193	CI01000037	633378	679180	+	2613	CI01000037_00633378_00678193	GO:0008154;GO:0005737	K05751	PF14604;PF07815	veNOG05638	T	sp|Q9NYB9|ABI2_HUMAN Abl interactor 2 OS=Homo sapiens GN=ABI2 PE=1 SV=1	gi|688570368|ref|XP_009302790.1| PREDICTED: abl interactor 2 isoform X5 [Danio rerio]
CI01000026_12445673_12447183	CI01000026	12445304	12448701	-	2265	CI01000026_12445673_12447183	-	-	-	-	-	-	-
CI01000020_00819154_00820506	CI01000020	818849	821273	+	1591	CI01000020_00819154_00820506	-	K06624	PF02234	veNOG09197	T	sp|P46527|CDN1B_HUMAN Cyclin-dependent kinase inhibitor 1B OS=Homo sapiens GN=CDKN1B PE=1 SV=1	gi|1025378976|ref|XP_016399955.1| PREDICTED: cyclin-dependent kinase inhibitor 1B-like [Sinocyclocheilus rhinocerous]
CI01000006_11362605_11384441	CI01000006	11362605	11385087	+	3702	CI01000006_11362605_11384441	-	-	-	veNOG03537	S	sp|B4F7E8|NIBL1_RAT Niban-like protein 1 OS=Rattus norvegicus GN=Fam129b PE=1 SV=1	gi|1025361608|ref|XP_016403734.1| PREDICTED: niban-like protein 1 [Sinocyclocheilus rhinocerous]
CI01000029_07419676_07421496	CI01000029	7419635	7422668	-	1708	CI01000029_07419676_07421496	-	-	-	-	-	-	-
CI01000000_16354158_16360016	CI01000000	16353959	16360213	-	966	CI01000000_16354158_16360016	-	-	-	-	-	-	-
CI01000189_02986636_02986941	CI01000189	2986548	2986941	-	394	CI01000189_02986636_02986941	-	-	PF15828	veNOG34490	S	-	gi|1025024561|ref|XP_016323397.1| PREDICTED: uncharacterized protein C1orf115 homolog [Sinocyclocheilus anshuiensis]
CI01000092_02470059_02471839	CI01000092	2469352	2471951	+	1923	CI01000092_02470059_02471839	GO:0007186;GO:0007608;GO:0016021;GO:0004984;GO:0005886;GO:0004930	K04257	PF13853	veNOG12951	T	sp|Q8NGK3|O52K2_HUMAN Olfactory receptor 52K2 OS=Homo sapiens GN=OR52K2 PE=2 SV=2	gi|1025369614|ref|XP_016397424.1| PREDICTED: olfactory receptor 52K2-like [Sinocyclocheilus rhinocerous]
CI01000139_00208347_00223712	CI01000139	208307	223947	+	2276	CI01000139_00208347_00223712	-	K08800	PF00069	opiNOG10735;veNOG13569	T	sp|O60285|NUAK1_HUMAN NUAK family SNF1-like kinase 1 OS=Homo sapiens GN=NUAK1 PE=1 SV=1	gi|1025054930|ref|XP_016331396.1| PREDICTED: NUAK family SNF1-like kinase 1 [Sinocyclocheilus anshuiensis]
CI01000140_00572690_00574021	CI01000140	571906	574324	+	2419	CI01000140_00572690_00574021	GO:0045892;GO:0046872;GO:0003676	-	PF00096;PF00651	veNOG01430	R	sp|Q08376|ZBT14_MOUSE Zinc finger and BTB domain-containing protein 14 OS=Mus musculus GN=Zbtb14 PE=2 SV=1	gi|966695236|gb|KTG27716.1| hypothetical protein cypCar_00034181 [Cyprinus carpio]
CI01000010_07370410_07391500	CI01000010	7370410	7391704	+	2025	CI01000010_07370410_07391500	GO:0006897;GO:0005086;GO:0005802	K20121	PF00611;PF14604	opiNOG03317;veNOG04882	Z	sp|Q96RU3|FNBP1_HUMAN Formin-binding protein 1 OS=Homo sapiens GN=FNBP1 PE=1 SV=2	gi|528487142|ref|XP_005166906.1| PREDICTED: formin-binding protein 1 isoform X3 [Danio rerio]
CI01000000_17388536_17403918	CI01000000	17387718	17405127	+	4190	CI01000000_17388536_17403918	GO:0007165	-	-	veNOG06974	T	sp|Q9NYF5|FA13B_HUMAN Protein FAM13B OS=Homo sapiens GN=FAM13B PE=1 SV=2	gi|1025405494|ref|XP_016409143.1| PREDICTED: protein FAM13B-like isoform X1 [Sinocyclocheilus rhinocerous] &gt;gi|1025405498|ref|XP_016409144.1| PREDICTED: protein FAM13B-like isoform X2 [Sinocyclocheilus rhinocerous]
CI01000115_02537031_02537396	CI01000115	2537031	2537897	+	867	CI01000115_02537031_02537396	-	-	-	-	-	-	gi|1020405761|ref|XP_016115241.1| PREDICTED: uncharacterized protein LOC107573314 [Sinocyclocheilus grahami]
CI01000059_06044468_06048953	CI01000059	6044262	6049013	+	950	CI01000059_06044468_06048953	-	-	-	-	-	-	-
CI01000319_06299220_06303590	CI01000319	6299220	6304239	+	1489	CI01000319_06299220_06303590	GO:0006810;GO:0016021;GO:0005215	K09878	PF00230	veNOG04044	G	sp|Q8R2N1|AQP3_MOUSE Aquaporin-3 OS=Mus musculus GN=Aqp3 PE=1 SV=1	gi|1025197682|ref|XP_016425156.1| PREDICTED: aquaporin-10-like [Sinocyclocheilus rhinocerous]
CI01000010_02284380_02287967	CI01000010	2284009	2288502	-	2394	CI01000010_02284380_02287967	GO:1904668;GO:0010997;GO:0097027;GO:0051301;GO:0007049	K03364	PF00400;PF12894	veNOG05624	D	sp|Q9R1K5|FZR1_MOUSE Fizzy-related protein homolog OS=Mus musculus GN=Fzr1 PE=1 SV=1	gi|1020419154|ref|XP_016128552.1| PREDICTED: fizzy-related protein homolog [Sinocyclocheilus grahami] &gt;gi|1025125284|ref|XP_016350566.1| PREDICTED: fizzy-related protein homolog [Sinocyclocheilus anshuiensis] &gt;gi|1025125288|ref|XP_016350567.1| PREDICTED: fizzy-related protein homolog [Sinocyclocheilus anshuiensis] &gt;gi|1025143838|ref|XP_016415279.1| PREDICTED: fizzy-related protein homolo…
CI01000306_05510550_05518436	CI01000306	5510550	5518954	+	2822	CI01000306_05510550_05518436	-	K12319	PF07700;PF07701;PF00211	veNOG15155	F	sp|P22717|GCYB2_RAT Guanylate cyclase soluble subunit beta-2 OS=Rattus norvegicus GN=Gucy1b2 PE=2 SV=1	gi|1025185904|ref|XP_016422270.1| PREDICTED: guanylate cyclase soluble subunit beta-2-like [Sinocyclocheilus rhinocerous]
CI01000189_02989005_03008501	CI01000189	2989005	3008752	+	13171	CI01000189_02989005_03008501	-	K14462	PF06448;PF09172;PF01347	veNOG08779	I	sp|P04114|APOB_HUMAN Apolipoprotein B-100 OS=Homo sapiens GN=APOB PE=1 SV=2	gi|1025144445|ref|XP_016354043.1| PREDICTED: apolipoprotein B-100-like [Sinocyclocheilus anshuiensis]
CI01000027_03744339_03748166	CI01000027	3744339	3748166	+	1593	CI01000027_03744339_03748166	GO:0032190;GO:0031012;GO:0035803;GO:2000344;GO:0007339	K19928	PF00100	veNOG29545	R	sp|P79762|ZP3_CHICK Zona pellucida sperm-binding protein 3 OS=Gallus gallus GN=ZP3 PE=1 SV=4	gi|1020484657|ref|XP_016147897.1| PREDICTED: zona pellucida sperm-binding protein 3-like [Sinocyclocheilus grahami]
CI01000009_05190789_05192684	CI01000009	5190494	5192890	-	1206	CI01000009_05190789_05192684	-	-	-	-	-	-	gi|1020510460|ref|XP_016094327.1| PREDICTED: uncharacterized protein LOC107555899 [Sinocyclocheilus grahami]
CI01000024_03669290_03670963	CI01000024	3667258	3671737	+	4480	CI01000024_03669290_03670963	-	K02432	PF01534;PF01392	veNOG12409	T	sp|Q9PUK8|FZD7A_XENLA Frizzled-7-A OS=Xenopus laevis GN=fzd7-a PE=1 SV=2	gi|1025233283|ref|XP_016364353.1| PREDICTED: frizzled-7 [Sinocyclocheilus rhinocerous]
CI01000117_00637258_00647770	CI01000117	636250	649386	+	7061	CI01000117_00637258_00647770	-	K04596	PF00090;PF00002;PF01825;PF16489	veNOG04236	W	sp|Q3UHD1|AGRB1_MOUSE Adhesion G protein-coupled receptor B1 OS=Mus musculus GN=Adgrb1 PE=1 SV=1	gi|1020568032|ref|XP_016113080.1| PREDICTED: brain-specific angiogenesis inhibitor 1-like [Sinocyclocheilus grahami]
CI01000063_07372666_07374936	CI01000063	7372666	7374961	+	715	CI01000063_07372666_07374936	GO:0004733;GO:0008615;GO:0010181;GO:0055114	K00275	PF01243	veNOG10380	H	sp|Q91XF0|PNPO_MOUSE Pyridoxine-5&apos;-phosphate oxidase OS=Mus musculus GN=Pnpo PE=1 SV=1	gi|371874154|ref|NP_001243107.1| pyridoxine-5&apos;-phosphate oxidase [Danio rerio]
CI01000308_00695140_00699646	CI01000308	695140	699901	+	773	CI01000308_00695140_00699646	-	K04848	PF07686	veNOG06453	P	sp|Q7M729|SCN4B_MOUSE Sodium channel subunit beta-4 OS=Mus musculus GN=Scn4b PE=1 SV=1	gi|966703803|gb|KTG36044.1| hypothetical protein cypCar_00044135, partial [Cyprinus carpio]
CI01000028_08823968_08838447	CI01000028	8823478	8839766	-	2370	CI01000028_08823968_08838447	-	-	-	-	-	-	-
CI01000233_00167010_00184488	CI01000233	166250	184786	+	2339	CI01000233_00167010_00184488	-	K05148	PF00020	veNOG05860	T	sp|O08712|TR11B_MOUSE Tumor necrosis factor receptor superfamily member 11B OS=Mus musculus GN=Tnfrsf11b PE=1 SV=1	gi|597786871|ref|XP_007256891.1| PREDICTED: tumor necrosis factor receptor superfamily member 11B-like [Astyanax mexicanus]
CI01000115_00491601_00495808	CI01000115	490903	496253	-	1731	CI01000115_00491601_00495808	-	-	-	veNOG13031	W	-	gi|1020448927|ref|XP_016133059.1| PREDICTED: olfactomedin-4-like [Sinocyclocheilus grahami]
CI01000069_03415853_03417644	CI01000069	3414125	3417644	-	2070	CI01000069_03415853_03417644	GO:0008270	-	PF00412	veNOG20117	T	sp|Q4KM31|LIMD2_RAT LIM domain-containing protein 2 OS=Rattus norvegicus GN=Limd2 PE=2 SV=1	gi|1020411850|ref|XP_016124627.1| PREDICTED: LIM domain-containing protein 2 [Sinocyclocheilus grahami] &gt;gi|1025353861|ref|XP_016395626.1| PREDICTED: LIM domain-containing protein 2-like [Sinocyclocheilus rhinocerous]
CI01000026_01433833_01436599	CI01000026	1433820	1436599	-	529	CI01000026_01433833_01436599	-	-	PF00236	veNOG21707	R	sp|Q96T91|GPHA2_HUMAN Glycoprotein hormone alpha-2 OS=Homo sapiens GN=GPHA2 PE=1 SV=1	gi|966703792|gb|KTG36033.1| hypothetical protein cypCar_00011939 [Cyprinus carpio]
CI01000030_06532783_06533802	CI01000030	6532744	6535106	-	2363	CI01000030_06532783_06533802	GO:0008375;GO:0004376;GO:0016759;GO:0008755;GO:0018718;GO:0000033;GO:0052824;GO:0046920;GO:0000026;GO:0008921;GO:0052638;GO:0018715;GO:0033556;GO:0052639;GO:0018716;GO:0052640;GO:0006486;GO:0046921;GO:0042281;GO:0052641;GO:0052757;GO:0000139;GO:0031278;GO:0018717;GO:0019187;GO:0042283;GO:0016021;GO:0035496;GO:0004583;GO:0003980;GO:0001962;GO:0045140;GO:0008376;GO:0004576;GO:0080062	K07820	PF01762	opiNOG24393;veNOG16718	G	sp|Q7JK24|B3GT1_GORGO Beta-1,3-galactosyltransferase 1 OS=Gorilla gorilla gorilla GN=B3GALT1 PE=3 SV=1	gi|1024965017|ref|XP_016303681.1| PREDICTED: beta-1,3-galactosyltransferase 1-like [Sinocyclocheilus anshuiensis]
CI01000028_00133579_00134596	CI01000028	133579	134802	-	566	CI01000028_00133579_00134596	-	K20362	PF03878	veNOG04171	S	sp|Q5U3G6|YIF1B_DANRE Protein YIF1B OS=Danio rerio GN=yif1b PE=2 SV=2	gi|1025343579|ref|XP_016392830.1| PREDICTED: protein YIF1B-like isoform X2 [Sinocyclocheilus rhinocerous]
CI01000155_00031178_00032961	CI01000155	29673	33169	+	2718	CI01000155_00031178_00032961	-	K07998	PF00413;PF00045	veNOG05531	OW	sp|Q9JHI0|MMP19_MOUSE Matrix metalloproteinase-19 OS=Mus musculus GN=Mmp19 PE=2 SV=1	gi|966650507|gb|KTF85409.1| hypothetical protein cypCar_00027262 [Cyprinus carpio]
CI01000186_00000433_00010367	CI01000186	433	10693	+	2780	CI01000186_00000433_00010367	-	K08675	PF05362;PF00004;PF02190	veNOG12674	O	sp|Q924S5|LONM_RAT Lon protease homolog, mitochondrial OS=Rattus norvegicus GN=Lonp1 PE=2 SV=1	gi|966673766|gb|KTG07147.1| hypothetical protein cypCar_00012983 [Cyprinus carpio]
CI01000095_04597977_04605753	CI01000095	4596533	4605906	+	2335	CI01000095_04597977_04605753	-	-	-	-	-	-	gi|1025158101|ref|XP_016355476.1| PREDICTED: roundabout homolog 1-like isoform X1 [Sinocyclocheilus anshuiensis]
CI01000110_00266004_00270967	CI01000110	265657	271554	-	1303	CI01000110_00266004_00270967	GO:0018364;GO:0030488;GO:0070476	K15448	PF03966	veNOG20282	S	sp|Q9DCG9|TR112_MOUSE Multifunctional methyltransferase subunit TRM112-like protein OS=Mus musculus GN=Trmt112 PE=1 SV=1	gi|1025228925|ref|XP_016431725.1| PREDICTED: multifunctional methyltransferase subunit TRM112-like protein [Sinocyclocheilus rhinocerous]
CI01000329_00101476_00137501	CI01000329	101133	138120	+	2996	CI01000329_00101476_00137501	GO:0034765;GO:0071805;GO:0005251;GO:0051260;GO:0008076	K04889	PF11404;PF02214;PF00520	veNOG11321;veNOG08163	P	sp|P25122|KCNC1_RAT Potassium voltage-gated channel subfamily C member 1 OS=Rattus norvegicus GN=Kcnc1 PE=1 SV=1	gi|305410803|ref|NP_001182170.1| potassium voltage-gated channel, Shaw-related subfamily, member 3b [Danio rerio] &gt;gi|304277337|gb|ADM18972.1| voltage-gated potassium channel Kv3.3b [Danio rerio]
CI01000054_11911995_11913792	CI01000054	11911135	11913857	+	1336	CI01000054_11911995_11913792	-	-	PF04193	veNOG04702;veNOG29735	S	sp|Q8N2U9|PQLC1_HUMAN PQ-loop repeat-containing protein 1 OS=Homo sapiens GN=PQLC1 PE=1 SV=1	gi|1025005311|ref|XP_016321751.1| PREDICTED: PQ-loop repeat-containing protein 1-like isoform X1 [Sinocyclocheilus anshuiensis]
CI01000030_06017783_06022962	CI01000030	6017783	6022962	+	1211	CI01000030_06017783_06022962	-	-	PF00211;PF07714	veNOG12317	T	sp|Q6VVW5|ANPRB_MOUSE Atrial natriuretic peptide receptor 2 OS=Mus musculus GN=Npr2 PE=1 SV=2	gi|1024954897|ref|XP_016298301.1| PREDICTED: atrial natriuretic peptide receptor 2-like isoform X2 [Sinocyclocheilus anshuiensis]
CI01000015_06624422_06649278	CI01000015	6624356	6649278	-	1083	CI01000015_06624422_06649278	GO:0035091	K08012	PF00018;PF00787;PF00564	veNOG11490	C	sp|P97369|NCF4_MOUSE Neutrophil cytosol factor 4 OS=Mus musculus GN=Ncf4 PE=1 SV=2	gi|1024947791|ref|XP_016362991.1| PREDICTED: neutrophil cytosol factor 4-like [Sinocyclocheilus anshuiensis] &gt;gi|1024947793|ref|XP_016362992.1| PREDICTED: neutrophil cytosol factor 4-like [Sinocyclocheilus anshuiensis]
CI01000248_00152973_00153427	CI01000248	152919	153427	-	455	CI01000248_00152973_00153427	-	-	PF04548	veNOG06067;opiNOG47318	R	sp|Q4KLG2|GIMA8_RAT GTPase IMAP family member 8 OS=Rattus norvegicus GN=Gimap8 PE=2 SV=1	gi|1024964951|ref|XP_016303646.1| PREDICTED: putative protein PHLOEM PROTEIN 2-LIKE A3 [Sinocyclocheilus anshuiensis]
CI01000039_04917173_04926003	CI01000039	4916312	4926303	-	1713	CI01000039_04917173_04926003	-	-	-	-	-	-	-
CI01000310_03684045_03685024	CI01000310	3684005	3685024	-	335	CI01000310_03684045_03685024	-	-	-	-	-	-	-
CI01000033_00425156_00470606	CI01000033	425156	470676	+	2998	CI01000033_00425156_00470606	-	K01528	PF02212;PF00169;PF01031;PF00350	veNOG02076	U	sp|P39054|DYN2_MOUSE Dynamin-2 OS=Mus musculus GN=Dnm2 PE=1 SV=2	gi|688544780|ref|XP_009298038.1| PREDICTED: dynamin-2 isoform X1 [Danio rerio]
CI01101358_00000408_00004836	CI01101358	408	4836	-	1178	CI01101358_00000408_00004836	GO:0036064;GO:0005634;GO:0060287;GO:0060027;GO:0005813;GO:0061371	K16480	-	veNOG14650	S	sp|Q7SZK7|OFD1_DANRE Oral-facial-digital syndrome 1 protein homolog OS=Danio rerio GN=ofd1 PE=2 SV=1	gi|966660797|gb|KTF95616.1| hypothetical protein cypCar_00037143 [Cyprinus carpio]
CI01000299_06416707_06422267	CI01000299	6416707	6422648	+	1220	CI01000299_06416707_06422267	-	K06790	PF07686;PF13927	veNOG00678	T	sp|Q9JKA5|GPA33_MOUSE Cell surface A33 antigen OS=Mus musculus GN=Gpa33 PE=2 SV=2	gi|45709549|gb|AAH67681.1| Sc:d0144 protein [Danio rerio]
CI01000046_05305482_05310465	CI01000046	5305193	5310479	+	651	CI01000046_05305482_05310465	-	-	-	-	-	-	gi|966699476|gb|KTG31717.1| hypothetical protein cypCar_00006186 [Cyprinus carpio]
CI01180000_01554271_01567480	CI01180000	1554271	1567480	-	1173	CI01180000_01554271_01567480	GO:0008375;GO:0005783;GO:0004376;GO:0016759;GO:0048747;GO:0008755;GO:0018718;GO:0000033;GO:0052824;GO:0046920;GO:0000026;GO:0008921;GO:0052638;GO:0018715;GO:0033556;GO:0052639;GO:0018716;GO:0052640;GO:0046921;GO:0042281;GO:0052641;GO:0052757;GO:0000139;GO:0031278;GO:0018717;GO:0019187;GO:0042283;GO:0016021;GO:0035496;GO:0004583;GO:0003980;GO:0001962;GO:0006493;GO:0045140;GO:0008376;GO:0004576;GO:…	K09654	PF01762	veNOG12969	G	sp|Q502B3|B3GL2_DANRE UDP-GalNAc:beta-1,3-N-acetylgalactosaminyltransferase 2 OS=Danio rerio GN=b3galnt2 PE=2 SV=1	gi|1025099999|ref|XP_016345191.1| PREDICTED: UDP-GalNAc:beta-1,3-N-acetylgalactosaminyltransferase 2 [Sinocyclocheilus anshuiensis]
CI01000140_01485184_01485702	CI01000140	1484880	1485784	-	905	CI01000140_01485184_01485702	-	-	PF00030	veNOG02555;veNOG26048	S	sp|P46058|EDSP_CYNPY Epidermal differentiation-specific protein OS=Cynops pyrrhogaster PE=2 SV=1	gi|1020594382|ref|XP_016116801.1| PREDICTED: epidermal differentiation-specific protein-like [Sinocyclocheilus grahami]
CI01000092_02411552_02412283	CI01000092	2411552	2412783	+	1232	CI01000092_02411552_02412283	GO:0016567;GO:0004842	-	-	NOG227115;opiNOG44096	SR	-	gi|808876234|gb|KKF24887.1| hypothetical protein EH28_23185 [Larimichthys crocea]
CI01000006_04989318_04992332	CI01000006	4989318	4992841	+	1565	CI01000006_04989318_04992332	GO:0005506;GO:0000248;GO:0050046;GO:0055114;GO:0033490;GO:0016021;GO:0006633;GO:0005789;GO:0001878	K00227	PF04116	veNOG08529	I	sp|O88822|SC5D_MOUSE Lathosterol oxidase OS=Mus musculus GN=Sc5d PE=2 SV=2	gi|1020491526|ref|XP_016084174.1| PREDICTED: lathosterol oxidase-like [Sinocyclocheilus grahami]
CI01000013_04869003_04877964	CI01000013	4868965	4878377	+	3445	CI01000013_04869003_04877964	-	K01872	PF02272;PF01411;PF07973	veNOG15447	J	sp|Q8BGQ7|SYAC_MOUSE Alanine--tRNA ligase, cytoplasmic OS=Mus musculus GN=Aars PE=1 SV=1	gi|118763839|gb|AAI28795.1| Aars protein [Danio rerio]
CI01000344_00737329_00740994	CI01000344	737207	740994	-	3788	CI01000344_00737329_00740994	-	-	PF15232	veNOG09803	S	-	gi|1020516544|ref|XP_016097584.1| PREDICTED: uncharacterized protein LOC107558434 [Sinocyclocheilus grahami]
CI01000364_00382475_00385399	CI01000364	382475	386117	+	2503	CI01000364_00382475_00385399	-	K19941	PF00078	veNOG18029;veNOG14888	R	sp|P08548|LIN1_NYCCO LINE-1 reverse transcriptase homolog OS=Nycticebus coucang PE=3 SV=1	gi|641992284|emb|CDQ98837.1| unnamed protein product [Oncorhynchus mykiss]
CI01000325_02920152_02920352	CI01000325	2919818	2920506	-	689	CI01000325_02920152_02920352	-	-	-	-	-	-	-
CI01000335_00380638_00439782	CI01000335	380272	440467	-	4903	CI01000335_00380638_00439782	-	K09409	PF00250;PF16159	opiNOG01864;COG5025;veNOG01048	K	sp|Q8MJ99|FOXP2_GORGO Forkhead box protein P2 OS=Gorilla gorilla gorilla GN=FOXP2 PE=2 SV=1	gi|1024963822|ref|XP_016303045.1| PREDICTED: forkhead box protein P2 isoform X4 [Sinocyclocheilus anshuiensis]
CI01000140_01261626_01275822	CI01000140	1261593	1275822	-	2892	CI01000140_01261626_01275822	-	-	PF13181	veNOG02985;carNOG01350	R	sp|Q6INC1|TT21B_XENLA Tetratricopeptide repeat protein 21B OS=Xenopus laevis GN=ttc21b PE=2 SV=1	gi|1025287532|ref|XP_016374293.1| PREDICTED: tetratricopeptide repeat protein 21A-like isoform X1 [Sinocyclocheilus rhinocerous]
CI01000310_04420268_04420612	CI01000310	4420268	4420868	+	487	CI01000310_04420268_04420612	-	K17777	-	veNOG23343	U	sp|Q2KIV2|TIM9_BOVIN Mitochondrial import inner membrane translocase subunit Tim9 OS=Bos taurus GN=TIMM9 PE=3 SV=1	gi|966654039|gb|KTF88893.1| hypothetical protein cypCar_00022656 [Cyprinus carpio]
CI01000306_08131828_08140454	CI01000306	8131533	8141571	+	3317	CI01000306_08131828_08140454	-	K06845	PF00053;PF00055;PF01759	veNOG12093	W	sp|Q9JI33|NET4_MOUSE Netrin-4 OS=Mus musculus GN=Ntn4 PE=1 SV=2	gi|1025281770|ref|XP_016377492.1| PREDICTED: netrin-4-like [Sinocyclocheilus rhinocerous]
CI01000012_12598963_12604426	CI01000012	12597604	12605372	-	2818	CI01000012_12598963_12604426	-	-	PF00337	veNOG04101	W	sp|Q6DDR8|LEGLB_XENLA Galectin-related protein B OS=Xenopus laevis GN=lgalsl-b PE=2 SV=1	gi|1025037446|ref|XP_016326656.1| PREDICTED: galectin-related protein B-like [Sinocyclocheilus anshuiensis]
CI01000219_00364035_00366112	CI01000219	363842	366194	-	1154	CI01000219_00364035_00366112	-	-	PF00047;PF13895	veNOG18838;veNOG24293	TR	-	gi|1020591289|ref|XP_016116195.1| PREDICTED: B-cell receptor CD22-like [Sinocyclocheilus grahami]
CI01000043_06218733_06222025	CI01000043	6218733	6222768	-	989	CI01000043_06218733_06222025	-	K01369	-	COG5206	O	sp|Q9R0J8|LGMN_RAT Legumain OS=Rattus norvegicus GN=Lgmn PE=1 SV=1	gi|966674018|gb|KTG07399.1| hypothetical protein cypCar_00043162, partial [Cyprinus carpio]
CI01033607_00000155_00000776	CI01033607	155	776	-	258	CI01033607_00000155_00000776	-	K12047	-	veNOG00467	G	sp|O43451|MGA_HUMAN Maltase-glucoamylase, intestinal OS=Homo sapiens GN=MGAM PE=1 SV=5	gi|1020564862|ref|XP_016112447.1| PREDICTED: maltase-glucoamylase, intestinal-like, partial [Sinocyclocheilus grahami]
CI01000037_04313204_04343186	CI01000037	4312626	4343186	-	1873	CI01000037_04313204_04343186	-	K03083	PF00069	veNOG06065	T	sp|P49841|GSK3B_HUMAN Glycogen synthase kinase-3 beta OS=Homo sapiens GN=GSK3B PE=1 SV=2	gi|1002567561|ref|XP_015669916.1| PREDICTED: glycogen synthase kinase-3 beta [Protobothrops mucrosquamatus]
CI01000117_00781669_00782073	CI01000117	781529	782073	-	312	CI01000117_00781669_00782073	GO:0003713;GO:0006355;GO:0045880	-	-	veNOG21257	K	sp|Q2TBP7|MYCBP_BOVIN c-Myc-binding protein OS=Bos taurus GN=MYCBP PE=3 SV=3	gi|1025387612|ref|XP_016404304.1| PREDICTED: C-Myc-binding protein [Sinocyclocheilus rhinocerous]
CI01000334_00206878_00207528	CI01000334	206878	207746	+	869	CI01000334_00206878_00207528	-	K06087	PF00822	veNOG13129	S	sp|P56747|CLD6_HUMAN Claudin-6 OS=Homo sapiens GN=CLDN6 PE=1 SV=2	gi|1025259940|ref|XP_016371593.1| PREDICTED: claudin-4-like [Sinocyclocheilus rhinocerous] &gt;gi|1025259943|ref|XP_016371594.1| PREDICTED: claudin-4-like [Sinocyclocheilus rhinocerous]
CI01000027_06351490_06352293	CI01000027	6351424	6352795	-	1372	CI01000027_06351490_06352293	-	-	PF10177	KOG4823;veNOG05533	S	sp|Q5RGQ8|T200A_DANRE Transmembrane protein 200A OS=Danio rerio GN=tmem200a PE=3 SV=1	gi|1020397922|ref|XP_016142031.1| PREDICTED: uncharacterized protein LOC107595942 [Sinocyclocheilus grahami]
CI01000066_02320093_02321778	CI01000066	2320093	2322043	+	790	CI01000066_02320093_02321778	-	-	PF00188	veNOG12132	S	sp|Q32LB5|GPRL1_BOVIN GLIPR1-like protein 1 OS=Bos taurus GN=GLIPR1L1 PE=1 SV=1	gi|966647665|gb|KTF82575.1| hypothetical protein cypCar_00042625 [Cyprinus carpio]
CI01000043_02787002_02807892	CI01000043	2786832	2808856	+	2151	CI01000043_02787002_02807892	-	-	-	-	-	-	-
CI01000000_13101921_13108477	CI01000000	13101032	13108765	+	2314	CI01000000_13101921_13108477	-	K05766	PF08766	veNOG00139	V	sp|Q5XIS1|SSH3_RAT Protein phosphatase Slingshot homolog 3 OS=Rattus norvegicus GN=Ssh3 PE=1 SV=1	gi|1024936342|ref|XP_016323092.1| PREDICTED: protein phosphatase Slingshot homolog 3-like [Sinocyclocheilus anshuiensis] &gt;gi|1024936344|ref|XP_016323100.1| PREDICTED: protein phosphatase Slingshot homolog 3-like [Sinocyclocheilus anshuiensis]
CI01000025_00251598_00254171	CI01000025	251598	254923	+	1399	CI01000025_00251598_00254171	-	-	PF00041	veNOG07548	T	sp|Q2EY14|PRTGA_DANRE Protogenin A OS=Danio rerio GN=prtga PE=2 SV=1	gi|1024930977|ref|XP_016303533.1| PREDICTED: protogenin B-like [Sinocyclocheilus anshuiensis]
CI01073613_00000047_00001456	CI01073613	47	1456	-	573	CI01073613_00000047_00001456	-	-	PF13927	veNOG17408;opiNOG22659;veNOG25912	R	sp|Q28260|VCAM1_CANLF Vascular cell adhesion protein 1 OS=Canis lupus familiaris GN=VCAM1 PE=2 SV=1	gi|1025200188|ref|XP_016425841.1| PREDICTED: intercellular adhesion molecule 1-like [Sinocyclocheilus rhinocerous]
CI01000015_02919382_02924809	CI01000015	2919342	2924809	-	1557	CI01000015_02919382_02924809	-	K03032	PF01851	veNOG00462	O	sp|Q5F418|PSMD1_CHICK 26S proteasome non-ATPase regulatory subunit 1 OS=Gallus gallus GN=PSMD1 PE=2 SV=1	gi|1020539563|ref|XP_016107312.1| PREDICTED: 26S proteasome non-ATPase regulatory subunit 1 isoform X1 [Sinocyclocheilus grahami] &gt;gi|1020539568|ref|XP_016107313.1| PREDICTED: 26S proteasome non-ATPase regulatory subunit 1 isoform X2 [Sinocyclocheilus grahami]
CI01000310_00861939_01046631	CI01000310	861939	1046631	+	2589	CI01000310_00861939_01046631	-	K10465	PF07707;PF01344;PF00651	veNOG04184	T	sp|Q80T74|KLH29_MOUSE Kelch-like protein 29 OS=Mus musculus GN=Klhl29 PE=2 SV=3	gi|1025048321|ref|XP_016329655.1| PREDICTED: kelch-like protein 29 [Sinocyclocheilus anshuiensis]
CI01000024_02249593_02250941	CI01000024	2249593	2251094	-	526	CI01000024_02249593_02250941	-	-	-	veNOG08997	S	-	gi|1024967005|ref|XP_016304764.1| PREDICTED: general receptor for phosphoinositides 1-associated scaffold protein-like [Sinocyclocheilus anshuiensis]
CI01079992_00000756_00001983	CI01079992	756	2046	+	670	CI01079992_00000756_00001983	-	K15456	PF08433	veNOG16450	R	sp|Q0P457|KTI12_DANRE Protein KTI12 homolog OS=Danio rerio GN=kti12 PE=2 SV=2	gi|966659513|gb|KTF94367.1| hypothetical protein cypCar_00037051 [Cyprinus carpio]
CI01000319_03572982_03580662	CI01000319	3572601	3581181	-	2175	CI01000319_03572982_03580662	GO:0005634;GO:0009267;GO:0005764;GO:0032008;GO:0071230;GO:0003924;GO:1990131;GO:0034448;GO:0005525;GO:0010506	K16186	PF04670	opiNOG02457;veNOG06297	U	sp|Q99K70|RRAGC_MOUSE Ras-related GTP-binding protein C OS=Mus musculus GN=Rragc PE=1 SV=1	gi|1024997005|ref|XP_016317873.1| PREDICTED: ras-related GTP-binding protein C-like [Sinocyclocheilus anshuiensis]
CI01154342_00000869_00001371	CI01154342	869	1454	+	356	CI01154342_00000869_00001371	-	K10420	-	opiNOG33685;veNOG21331	N	sp|P63171|DYLT1_BOVIN Dynein light chain Tctex-type 1 OS=Bos taurus GN=DYNLT1 PE=1 SV=1	gi|209413786|ref|NP_001129255.1| dynein light chain Tctex-type 1 [Danio rerio]
CI01000047_06302441_06309359	CI01000047	6302441	6309359	-	735	CI01000047_06302441_06309359	GO:0016491	K03331	PF13561	veNOG07404	Q	sp|Q920P0|DCXR_RAT L-xylulose reductase OS=Rattus norvegicus GN=Dcxr PE=1 SV=1	gi|1025249450|ref|XP_016368766.1| PREDICTED: L-xylulose reductase [Sinocyclocheilus rhinocerous] &gt;gi|1025249454|ref|XP_016368768.1| PREDICTED: L-xylulose reductase [Sinocyclocheilus rhinocerous]
CI01000060_00976138_00976634	CI01000060	974832	976924	+	1815	CI01000060_00976138_00976634	GO:0031965;GO:0009890;GO:0005829	-	-	veNOG25271	S	sp|Q6PBT6|GFRP_DANRE GTP cyclohydrolase 1 feedback regulatory protein OS=Danio rerio GN=gchfr PE=3 SV=1	gi|528523167|ref|XP_005159024.1| PREDICTED: GTP cyclohydrolase 1 feedback regulatory protein isoform X1 [Danio rerio]
CI01000046_05268350_05273119	CI01000046	5267577	5273119	-	2483	CI01000046_05268350_05273119	-	-	PF15072	veNOG06131	S	sp|Q8N3J3|CQ053_HUMAN Uncharacterized protein C17orf53 OS=Homo sapiens GN=C17orf53 PE=1 SV=1	gi|1025307937|ref|XP_016383188.1| PREDICTED: uncharacterized protein C17orf53 homolog [Sinocyclocheilus rhinocerous]
CI01000004_05942638_05967553	CI01000004	5942604	5967553	-	6841	CI01000004_05942638_05967553	-	K09291	PF07926	veNOG10864	S	sp|F6ZDS4|TPR_MOUSE Nucleoprotein TPR OS=Mus musculus GN=Tpr PE=1 SV=1	gi|1025043312|ref|XP_016328265.1| PREDICTED: nucleoprotein TPR-like isoform X4 [Sinocyclocheilus anshuiensis]
CI01000304_03261474_03267659	CI01000304	3261474	3268074	+	1225	CI01000304_03261474_03267659	-	K09854	PF00788	veNOG09166	T	sp|Q6ZTQ3|RASF6_HUMAN Ras association domain-containing protein 6 OS=Homo sapiens GN=RASSF6 PE=1 SV=1	gi|1025219786|ref|XP_016420972.1| PREDICTED: ras association domain-containing protein 6-like isoform X2 [Sinocyclocheilus rhinocerous]
CI01000306_10751001_10756733	CI01000306	10750610	10756775	+	1534	CI01000306_10751001_10756733	GO:0008270	-	PF00628	veNOG10689	R	sp|Q86YI8|PHF13_HUMAN PHD finger protein 13 OS=Homo sapiens GN=PHF13 PE=1 SV=2	gi|966653779|gb|KTF88633.1| hypothetical protein cypCar_00021995 [Cyprinus carpio]
CI01000365_00096865_00101128	CI01000365	96541	102184	-	3315	CI01000365_00096865_00101128	GO:0005488	K10516	PF00651	veNOG10423	R	sp|Q96K62|ZBT45_HUMAN Zinc finger and BTB domain-containing protein 45 OS=Homo sapiens GN=ZBTB45 PE=2 SV=1	gi|1020589057|ref|XP_016115768.1| PREDICTED: zinc finger and BTB domain-containing protein 45-like [Sinocyclocheilus grahami]
CI01000047_03617666_03660217	CI01000047	3617604	3660322	+	1535	CI01000047_03617666_03660217	-	K18246	PF00194	veNOG18829	R	sp|P22748|CAH4_HUMAN Carbonic anhydrase 4 OS=Homo sapiens GN=CA4 PE=1 SV=2	gi|1025249622|ref|XP_016368817.1| PREDICTED: carbonic anhydrase 7-like [Sinocyclocheilus rhinocerous]
CI01000006_07500281_07507754	CI01000006	7500246	7507976	-	965	CI01000006_07500281_07507754	-	K04160	PF00001	veNOG01069	T	sp|O70528|5HT4R_CAVPO 5-hydroxytryptamine receptor 4 OS=Cavia porcellus GN=HTR4 PE=2 SV=1	gi|1025247571|ref|XP_016368256.1| PREDICTED: 5-hydroxytryptamine receptor 4-like [Sinocyclocheilus rhinocerous]
CI01000052_02591303_02592790	CI01000052	2588859	2592797	+	3378	CI01000052_02591303_02592790	-	-	-	veNOG03362	R	sp|Q9UKU9|ANGL2_HUMAN Angiopoietin-related protein 2 OS=Homo sapiens GN=ANGPTL2 PE=1 SV=1	gi|1024994508|ref|XP_016316909.1| PREDICTED: angiopoietin-related protein 2-like [Sinocyclocheilus anshuiensis] &gt;gi|1024994510|ref|XP_016316910.1| PREDICTED: angiopoietin-related protein 2-like [Sinocyclocheilus anshuiensis]
CI01000160_00111582_00112061	CI01000160	111434	112323	-	890	CI01000160_00111582_00112061	GO:0046872;GO:0003676	-	-	opiNOG25021;veNOG06302;opiNOG27134	SR	-	gi|1020393117|ref|XP_016136460.1| PREDICTED: piggyBac transposable element-derived protein 3-like [Sinocyclocheilus grahami]
CI01000037_04382857_04392318	CI01000037	4382194	4393088	-	3890	CI01000037_04382857_04392318	-	K04617	PF00003	veNOG01041;opiNOG00681	T	sp|Q6PCP7|GP156_MOUSE Probable G-protein coupled receptor 156 OS=Mus musculus GN=Gpr156 PE=2 SV=2	gi|1025282304|ref|XP_016377648.1| PREDICTED: probable G-protein coupled receptor 156 [Sinocyclocheilus rhinocerous]
CI01000161_00326033_00349039	CI01000161	326033	349039	-	951	CI01000161_00326033_00349039	-	-	PF00229	veNOG13532	R	sp|P50591|TNF10_HUMAN Tumor necrosis factor ligand superfamily member 10 OS=Homo sapiens GN=TNFSF10 PE=1 SV=1	gi|1025104085|ref|XP_016346313.1| PREDICTED: tumor necrosis factor ligand superfamily member 10-like [Sinocyclocheilus anshuiensis]
CI01000010_07528012_07533124	CI01000010	7527690	7533124	-	877	CI01000010_07528012_07533124	GO:0016226;GO:0004322;GO:0008199;GO:0005739;GO:0055114	K19054	PF01491	veNOG13714	P	sp|Q16595|FRDA_HUMAN Frataxin, mitochondrial OS=Homo sapiens GN=FXN PE=1 SV=2	gi|1024979163|ref|XP_016311166.1| PREDICTED: frataxin, mitochondrial-like [Sinocyclocheilus anshuiensis]
CI01000004_01501609_01545725	CI01000004	1501609	1546119	+	3207	CI01000004_01501609_01545725	-	K20052	PF00057;PF07645;PF00058;PF14670	veNOG06000	T	sp|Q14114|LRP8_HUMAN Low-density lipoprotein receptor-related protein 8 OS=Homo sapiens GN=LRP8 PE=1 SV=4	gi|1020518571|ref|XP_016098611.1| PREDICTED: low-density lipoprotein receptor-related protein 8-like [Sinocyclocheilus grahami]
CI01000024_04509224_04524117	CI01000024	4508784	4524387	+	2381	CI01000024_04509224_04524117	-	K17635	PF00618;PF00788;PF00617	veNOG18679;veNOG16879	T	sp|Q9NZL6|RGL1_HUMAN Ral guanine nucleotide dissociation stimulator-like 1 OS=Homo sapiens GN=RGL1 PE=1 SV=1	gi|1025045551|ref|XP_016328887.1| PREDICTED: ral guanine nucleotide dissociation stimulator-like 1 isoform X2 [Sinocyclocheilus anshuiensis]
CI01000313_00542180_00543753	CI01000313	540433	544057	+	2309	CI01000313_00542180_00543753	-	-	-	veNOG10154	R	sp|Q5RBW9|TTC27_PONAB Tetratricopeptide repeat protein 27 OS=Pongo abelii GN=TTC27 PE=2 SV=1	gi|966701496|gb|KTG33737.1| hypothetical protein cypCar_00006682 [Cyprinus carpio]
CI01000310_01947567_01956704	CI01000310	1947567	1956760	+	1793	CI01000310_01947567_01956704	-	K08869	PF03109	veNOG15973;veNOG06613;opiNOG01047	R	sp|Q5RGU1|COQ8A_DANRE Atypical kinase COQ8A, mitochondrial OS=Danio rerio GN=coq8a PE=2 SV=2	gi|326675425|ref|XP_002665174.2| PREDICTED: chaperone activity of bc1 complex-like, mitochondrial isoform X1 [Danio rerio]
CI01000180_01081394_01092784	CI01000180	1081278	1092784	-	1259	CI01000180_01081394_01092784	-	K00735	PF03360	veNOG11765	O	sp|Q9P2W7|B3GA1_HUMAN Galactosylgalactosylxylosylprotein 3-beta-glucuronosyltransferase 1 OS=Homo sapiens GN=B3GAT1 PE=1 SV=2	gi|1020520658|ref|XP_016099726.1| PREDICTED: galactosylgalactosylxylosylprotein 3-beta-glucuronosyltransferase 1 isoform X1 [Sinocyclocheilus grahami]
CI01000026_01400733_01422031	CI01000026	1400733	1422283	+	1677	CI01000026_01400733_01422031	-	K11584	PF01603	veNOG10846	T	sp|Q80W83|2A5B_RAT Serine/threonine-protein phosphatase 2A 56 kDa regulatory subunit beta isoform OS=Rattus norvegicus GN=Ppp2r5b PE=2 SV=1	gi|125821340|ref|XP_690770.2| PREDICTED: serine/threonine-protein phosphatase 2A 56 kDa regulatory subunit beta isoform [Danio rerio]
CI01000029_08083189_08089291	CI01000029	8082757	8089291	-	1333	CI01000029_08083189_08089291	GO:0032007;GO:0090630;GO:0070848;GO:0031410;GO:0005096	K20396	PF00566	veNOG10414	R	sp|F1QRX7|TBCD7_DANRE TBC1 domain family member 7 OS=Danio rerio GN=tbc1d7 PE=2 SV=1	gi|1020543462|ref|XP_016108108.1| PREDICTED: TBC1 domain family member 7 isoform X2 [Sinocyclocheilus grahami]
CI01000024_03938368_03941795	CI01000024	3938315	3941795	-	593	CI01000024_03938368_03941795	-	-	PF04178	veNOG08096	U	sp|O95562|SFT2B_HUMAN Vesicle transport protein SFT2B OS=Homo sapiens GN=SFT2D2 PE=1 SV=1	gi|1025233149|ref|XP_016364314.1| PREDICTED: vesicle transport protein SFT2B-like [Sinocyclocheilus rhinocerous]
CI01000016_02576551_02588698	CI01000016	2576551	2589120	+	4394	CI01000016_02576551_02588698	GO:0034272;GO:0005643;GO:0005524;GO:0005770;GO:0030242;GO:0006468;GO:0071561;GO:0045324;GO:0004674;GO:0006623;GO:0034271;GO:0016236	K08333	PF00400;PF00069	veNOG00112	T	sp|Q99570|PI3R4_HUMAN Phosphoinositide 3-kinase regulatory subunit 4 OS=Homo sapiens GN=PIK3R4 PE=1 SV=3	gi|1020511002|ref|XP_016094616.1| PREDICTED: phosphoinositide 3-kinase regulatory subunit 4-like isoform X2 [Sinocyclocheilus grahami]
CI01000319_02171573_02173563	CI01000319	2171465	2173581	+	603	CI01000319_02171573_02173563	-	-	-	-	-	-	-
CI01000115_00755254_00775922	CI01000115	755121	775922	-	6340	CI01000115_00755254_00775922	GO:0000922;GO:0035371;GO:0051298;GO:0005813;GO:0007051;GO:0030951;GO:0051010;GO:0046785;GO:0000776	K16803	PF12348	veNOG11792	Z	sp|Q14008|CKAP5_HUMAN Cytoskeleton-associated protein 5 OS=Homo sapiens GN=CKAP5 PE=1 SV=3	gi|1020405471|ref|XP_016113974.1| PREDICTED: cytoskeleton-associated protein 5 isoform X1 [Sinocyclocheilus grahami]
CI01000048_01214358_01215546	CI01000048	1214358	1215774	+	678	CI01000048_01214358_01215546	-	-	-	veNOG30536;veNOG17252;opiNOG47249	R	sp|Q9I928|FUCL4_ANGJA Fucolectin-4 OS=Anguilla japonica PE=2 SV=1	gi|1020592996|ref|XP_016116535.1| PREDICTED: uncharacterized protein LOC107574607 [Sinocyclocheilus grahami]
CI01000004_08896031_08915598	CI01000004	8895575	8915662	-	2008	CI01000004_08896031_08915598	-	K09232	PF00096	KOG1721;veNOG00985	KR	sp|Q8NBF1|GLIS1_HUMAN Zinc finger protein GLIS1 OS=Homo sapiens GN=GLIS1 PE=2 SV=2	gi|1025358223|ref|XP_016395470.1| PREDICTED: zinc finger protein GLIS1-like [Sinocyclocheilus rhinocerous]
CI01000184_00725200_00725616	CI01000184	724984	725616	-	404	CI01000184_00725200_00725616	-	-	-	-	-	-	-
CI01000129_00313905_00315959	CI01000129	313393	317888	+	4496	CI01000129_00313905_00315959	-	-	PF15235	opiNOG32206;veNOG03990	SR	sp|Q6ZVF9|GRIN3_HUMAN G protein-regulated inducer of neurite outgrowth 3 OS=Homo sapiens GN=GPRIN3 PE=2 SV=2	gi|1025191348|ref|XP_016423859.1| PREDICTED: G protein-regulated inducer of neurite outgrowth 1-like [Sinocyclocheilus rhinocerous] &gt;gi|1025191352|ref|XP_016423860.1| PREDICTED: G protein-regulated inducer of neurite outgrowth 1-like [Sinocyclocheilus rhinocerous]
CI01000043_00825755_00838325	CI01000043	825660	838591	+	3085	CI01000043_00825755_00838325	-	K08852	PF12796;PF00023;PF06479;PF00069	veNOG28925	T	sp|O94537|PPK4_SCHPO Serine/threonine-protein kinase ppk4 OS=Schizosaccharomyces pombe (strain 972 / ATCC 24843) GN=ppk4 PE=3 SV=1	gi|966650474|gb|KTF85376.1| hypothetical protein cypCar_00035922 [Cyprinus carpio]
CI01091421_00000256_00004167	CI01091421	256	4167	+	582	CI01091421_00000256_00004167	-	-	PF12796	-	-	-	-
CI01000051_05657394_05672861	CI01000051	5657394	5674202	+	3740	CI01000051_05657394_05672861	-	K19328	PF00168	veNOG03012	TU	sp|Q8NB59|SYT14_HUMAN Synaptotagmin-14 OS=Homo sapiens GN=SYT14 PE=1 SV=2	gi|966651608|gb|KTF86510.1| hypothetical protein cypCar_00016063, partial [Cyprinus carpio]
CI01000000_05403325_05406432	CI01000000	5403325	5406754	+	1498	CI01000000_05403325_05406432	GO:0005634;GO:0010389;GO:0019901;GO:0000079	K06627	PF00134;PF16500;PF02984	veNOG05759	D	sp|P47827|CCNA2_XENLA Cyclin-A2 OS=Xenopus laevis GN=ccna2 PE=2 SV=1	gi|966705448|gb|KTG37689.1| hypothetical protein cypCar_00009122 [Cyprinus carpio]
CI01180000_00427700_00437883	CI01180000	427700	437883	+	351	CI01180000_00427700_00437883	-	-	-	-	-	-	-
CI01000026_08591640_08612056	CI01000026	8591402	8612460	-	2508	CI01000026_08591640_08612056	GO:0051583;GO:0005887;GO:0005330;GO:0015874;GO:0005333;GO:0043005	K05035	PF00209	veNOG07695	P	sp|P23975|SC6A2_HUMAN Sodium-dependent noradrenaline transporter OS=Homo sapiens GN=SLC6A2 PE=1 SV=1	gi|1025268758|ref|XP_016373974.1| PREDICTED: sodium-dependent noradrenaline transporter-like [Sinocyclocheilus rhinocerous]
CI01000161_01044665_01050371	CI01000161	1044665	1051101	+	2770	CI01000161_01044665_01050371	GO:0043161;GO:0030162;GO:0031625;GO:0042787;GO:0005737;GO:0019005	K10449	PF07707;PF01344;PF00651	veNOG10575	R	sp|Q9NVR0|KLH11_HUMAN Kelch-like protein 11 OS=Homo sapiens GN=KLHL11 PE=1 SV=1	gi|1025345974|ref|XP_016393478.1| PREDICTED: kelch-like protein 11 [Sinocyclocheilus rhinocerous]
CI01000146_02272881_02275284	CI01000146	2271603	2275495	+	2200	CI01000146_02272881_02275284	GO:0019882;GO:0042613;GO:0016021;GO:0006955	K06752	PF07654;PF00993	veNOG06468	R	sp|P20036|DPA1_HUMAN HLA class II histocompatibility antigen, DP alpha 1 chain OS=Homo sapiens GN=HLA-DPA1 PE=1 SV=1	gi|158389775|gb|ABW37740.1| MHC class II alpha antigen [Ctenopharyngodon idella]
CI01000021_04614553_04621970	CI01000021	4613765	4622428	+	1933	CI01000021_04614553_04621970	-	-	-	-	-	-	-
CI01000319_03354708_03355063	CI01000319	3353513	3355063	-	1500	CI01000319_03354708_03355063	-	-	-	veNOG03732	S	-	gi|966706713|gb|KTG38954.1| hypothetical protein cypCar_00013986, partial [Cyprinus carpio]
CI01000168_01068896_01090520	CI01000168	1068690	1092125	+	3140	CI01000168_01068896_01090520	-	-	-	-	-	-	-
CI01000010_03109809_03114298	CI01000010	3109803	3114298	-	932	CI01000010_03109809_03114298	-	K01639	PF00701	veNOG00347	C	sp|Q6NYR8|NPL_DANRE N-acetylneuraminate lyase OS=Danio rerio GN=npl PE=2 SV=1	gi|1025295686|ref|XP_016379823.1| PREDICTED: N-acetylneuraminate lyase [Sinocyclocheilus rhinocerous]
CI01000321_03324526_03332195	CI01000321	3324526	3333862	+	3086	CI01000321_03324526_03332195	-	K16342	PF01735	veNOG09254	I	sp|Q64GA5|PA24C_MOUSE Cytosolic phospholipase A2 gamma OS=Mus musculus GN=Pla2g4c PE=1 SV=1	gi|1020482344|ref|XP_016146677.1| PREDICTED: cytosolic phospholipase A2 gamma-like [Sinocyclocheilus grahami]
CI01000014_01140519_01142565	CI01000014	1140466	1142565	-	962	CI01000014_01140519_01142565	-	-	PF00085	veNOG08333	S	sp|Q0IHI1|TXD15_XENLA Thioredoxin domain-containing protein 15 OS=Xenopus laevis GN=txndc15 PE=2 SV=1	gi|1025271202|ref|XP_016374631.1| PREDICTED: thioredoxin domain-containing protein 15-like isoform X1 [Sinocyclocheilus rhinocerous]
CI01000051_03431193_03432454	CI01000051	3430291	3432788	+	2412	CI01000051_03431193_03432454	GO:0006355;GO:0043565;GO:0003700	K04448	PF00170;PF03957	veNOG02610	K	sp|P05412|JUN_HUMAN Transcription factor AP-1 OS=Homo sapiens GN=JUN PE=1 SV=2	gi|83267784|gb|ABB99425.1| c-Jun protein [Ctenopharyngodon idella] &gt;gi|83267788|gb|ABB99427.1| c-Jun protein [Ctenopharyngodon idella]
CI01000304_06698472_06702006	CI01000304	6698472	6702802	+	1264	CI01000304_06698472_06702006	GO:0035091	K17941	PF00787	veNOG07074	U	sp|Q9CRB0|SNX24_MOUSE Sorting nexin-24 OS=Mus musculus GN=Snx24 PE=1 SV=1	gi|1025077321|ref|XP_016339021.1| PREDICTED: sorting nexin-24-like isoform X1 [Sinocyclocheilus anshuiensis] &gt;gi|1025122888|ref|XP_016413100.1| PREDICTED: sorting nexin-24-like isoform X1 [Sinocyclocheilus rhinocerous]
CI01146299_00000074_00000527	CI01146299	74	527	-	454	CI01146299_00000074_00000527	GO:0008146;GO:0016051;GO:0016021	-	PF03567	KOG4651;NOG99622	SWM	sp|Q99LL3|CHSTC_MOUSE Carbohydrate sulfotransferase 12 OS=Mus musculus GN=Chst12 PE=2 SV=2	gi|1025107851|ref|XP_016347363.1| PREDICTED: carbohydrate sulfotransferase 12-like [Sinocyclocheilus anshuiensis]
CI01000636_00000420_00011631	CI01000636	420	11631	-	1772	CI01000636_00000420_00011631	GO:0001756;GO:0001837;GO:0016791;GO:0003007	K18025	PF09380;PF00102	veNOG06710	T	sp|Q16825|PTN21_HUMAN Tyrosine-protein phosphatase non-receptor type 21 OS=Homo sapiens GN=PTPN21 PE=1 SV=2	gi|1025114157|ref|XP_016385855.1| PREDICTED: tyrosine-protein phosphatase non-receptor type 21 [Sinocyclocheilus rhinocerous]
CI01000043_00732508_00746912	CI01000043	732508	748167	+	3019	CI01000043_00732508_00746912	-	K03341	PF05889	veNOG02287	J	sp|Q803A7|SPCS_DANRE O-phosphoseryl-tRNA(Sec) selenium transferase OS=Danio rerio GN=sepsecs PE=2 SV=1	gi|1025250245|ref|XP_016368984.1| PREDICTED: O-phosphoseryl-tRNA(Sec) selenium transferase [Sinocyclocheilus rhinocerous] &gt;gi|1025250249|ref|XP_016368985.1| PREDICTED: O-phosphoseryl-tRNA(Sec) selenium transferase [Sinocyclocheilus rhinocerous]
CI01000135_00696281_00705815	CI01000135	696281	706500	-	1530	CI01000135_00696281_00705815	GO:0003341;GO:0001534;GO:0031514;GO:0035082;GO:0097649	-	-	opiNOG08333;veNOG02621	S	sp|A2RV06|CF206_DANRE Cilia- and flagella-associated protein 206 OS=Danio rerio GN=cfap206 PE=2 SV=1	gi|966670694|gb|KTG04075.1| hypothetical protein cypCar_00045045 [Cyprinus carpio]
CI01097280_00000280_00000509	CI01097280	213	509	-	297	CI01097280_00000280_00000509	-	-	-	veNOG17252	R	sp|Q9I931|FUCL1_ANGJA Fucolectin-1 OS=Anguilla japonica PE=2 SV=1	gi|1025120641|ref|XP_016349881.1| PREDICTED: uncharacterized protein LOC107694697 [Sinocyclocheilus anshuiensis]
CI01000006_12238313_12238815	CI01000006	12238313	12239051	-	453	CI01000006_12238313_12238815	GO:0031788	-	-	-	-	-	gi|966650152|gb|KTF85062.1| hypothetical protein cypCar_00026341 [Cyprinus carpio]
CI01000318_00051237_00055792	CI01000318	51137	56216	+	1577	CI01000318_00051237_00055792	-	K04269	PF00001	veNOG13107	T	sp|P41232|P2RY2_RAT P2Y purinoceptor 2 OS=Rattus norvegicus GN=P2ry2 PE=2 SV=2	gi|966649079|gb|KTF83989.1| hypothetical protein cypCar_00032137 [Cyprinus carpio]
CI01000010_07214183_07216593	CI01000010	7213937	7216609	+	556	CI01000010_07214183_07216593	GO:0005634;GO:0006355;GO:0046549	K15170	-	veNOG06766	K	sp|Q6PFL0|MED27_DANRE Mediator of RNA polymerase II transcription subunit 27 OS=Danio rerio GN=med27 PE=2 SV=1	gi|966695553|gb|KTG28005.1| hypothetical protein cypCar_00002737 [Cyprinus carpio]
CI01000004_12315924_12323953	CI01000004	12314745	12323953	-	2436	CI01000004_12315924_12323953	-	K08875	PF07714	veNOG02123	T	sp|Q91V36|NRBP2_MOUSE Nuclear receptor-binding protein 2 OS=Mus musculus GN=Nrbp2 PE=1 SV=2	gi|966659387|gb|KTF94241.1| hypothetical protein cypCar_00035754, partial [Cyprinus carpio]
CI01000225_00383340_00392393	CI01000225	383087	392393	-	2759	CI01000225_00383340_00392393	-	-	PF13516;PF05729	veNOG06420	R	sp|B0FPE9|NLRP3_MACMU NACHT, LRR and PYD domains-containing protein 3 OS=Macaca mulatta GN=NLRP3 PE=2 SV=1	gi|528502553|ref|XP_697949.6| PREDICTED: NACHT, LRR and PYD domains-containing protein 3 isoform X3 [Danio rerio]
CI01000335_00626576_00630188	CI01000335	626208	630188	-	1678	CI01000335_00626576_00630188	-	-	PF05004;PF04836	veNOG00697	Z	sp|Q5S1U6|IFRD1_PIG Interferon-related developmental regulator 1 OS=Sus scrofa GN=IFRD1 PE=2 SV=1	gi|966706821|gb|KTG39062.1| hypothetical protein cypCar_00002593, partial [Cyprinus carpio]
CI01000120_00166153_00167304	CI01000120	166094	167869	-	1776	CI01000120_00166153_00167304	-	K05004	PF01007	veNOG00414	P	sp|P70673|KCJ11_RAT ATP-sensitive inward rectifier potassium channel 11 OS=Rattus norvegicus GN=Kcnj11 PE=1 SV=1	gi|966700756|gb|KTG32997.1| hypothetical protein cypCar_00006988 [Cyprinus carpio]
CI01000029_08533907_08555317	CI01000029	8533907	8555969	+	2761	CI01000029_08533907_08555317	GO:0000278;GO:0005524;GO:0004702;GO:0006468;GO:0005737	K05735	PF00786;PF00069	veNOG12408	T	sp|Q3ULB5|PAK6_MOUSE Serine/threonine-protein kinase PAK 6 OS=Mus musculus GN=Pak6 PE=2 SV=1	gi|1025394880|ref|XP_016406273.1| PREDICTED: serine/threonine-protein kinase PAK 6-like isoform X1 [Sinocyclocheilus rhinocerous]
CI01000068_00779841_00812969	CI01000068	779841	812969	+	2559	CI01000068_00779841_00812969	-	K05202	PF00060;PF01094;PF10613	veNOG11266	T	sp|Q38PU3|GRIK2_MACFA Glutamate receptor ionotropic, kainate 2 OS=Macaca fascicularis GN=GRIK2 PE=2 SV=1	gi|1020592708|ref|XP_016116476.1| PREDICTED: glutamate receptor ionotropic, kainate 2 [Sinocyclocheilus grahami]
CI01000357_00636924_00637862	CI01000357	636684	637862	+	780	CI01000357_00636924_00637862	-	-	PF04548	veNOG09902;veNOG19832;veNOG16649	R	sp|Q9UG22|GIMA2_HUMAN GTPase IMAP family member 2 OS=Homo sapiens GN=GIMAP2 PE=1 SV=2	gi|1020531241|ref|XP_016105359.1| PREDICTED: GTPase IMAP family member 7-like [Sinocyclocheilus grahami]
CI01000300_08395527_08423749	CI01000300	8395034	8426369	-	4991	CI01000300_08395527_08423749	GO:0035094;GO:0005892;GO:0005230;GO:0098655;GO:0030054;GO:0007274;GO:0015464;GO:0042166;GO:0007271;GO:0045211	K04814	PF02931;PF02932	veNOG00094	T	sp|P18257|ACHN3_CARAU Neuronal acetylcholine receptor subunit non-alpha-3 OS=Carassius auratus PE=2 SV=1	gi|1020526358|ref|XP_016102766.1| PREDICTED: neuronal acetylcholine receptor subunit non-alpha-3 [Sinocyclocheilus grahami]
CI01000130_02085640_02085915	CI01000130	2085393	2085915	-	523	CI01000130_02085640_02085915	-	-	-	veNOG26365	S	-	gi|966639644|gb|KTF74558.1| hypothetical protein cypCar_00049239 [Cyprinus carpio]
CI01000113_01127641_01134250	CI01000113	1127641	1134481	+	1644	CI01000113_01127641_01134250	GO:0003707;GO:0005634;GO:0006355;GO:0043565;GO:0008270;GO:0043401;GO:0003700	K08027	PF00104;PF00105	veNOG17515	T	sp|O42101|NR5A2_CHICK Nuclear receptor subfamily 5 group A member 2 OS=Gallus gallus GN=NR5A2 PE=2 SV=1	gi|1025260380|ref|XP_016371705.1| PREDICTED: nuclear receptor subfamily 5 group A member 2-like [Sinocyclocheilus rhinocerous]
CI01113273_00000486_00003745	CI01113273	486	3745	+	655	CI01113273_00000486_00003745	-	K12800	PF14484;PF02758	veNOG06420;meNOG06514	R	-	gi|966641975|gb|KTF76889.1| hypothetical protein cypCar_00037043, partial [Cyprinus carpio]
CI01111177_00000837_00003035	CI01111177	837	3035	+	503	CI01111177_00000837_00003035	-	-	PF00530	veNOG04547	R	sp|Q2VLG4|C163A_CHLAE Scavenger receptor cysteine-rich type 1 protein M130 OS=Chlorocebus aethiops GN=CD163 PE=2 SV=1	gi|1024957073|ref|XP_016299461.1| PREDICTED: scavenger receptor cysteine-rich type 1 protein M130-like [Sinocyclocheilus anshuiensis]
CI01000340_06642326_06648797	CI01000340	6640949	6648797	-	2346	CI01000340_06642326_06648797	GO:0016020;GO:0015165	K15281	-	veNOG03907	G	sp|Q15B89|S35D2_PIG UDP-N-acetylglucosamine/UDP-glucose/GDP-mannose transporter (Fragment) OS=Sus scrofa GN=SLC35D2 PE=2 SV=1	gi|51468006|ref|NP_001003877.1| UDP-glucuronic acid/UDP-N-acetylgalactosamine transporter [Danio rerio] &gt;gi|49619111|gb|AAT68140.1| UDP-glucuronic acid/UDP-N-acetylgalactosamine dual transporter [Danio rerio]
CI01000010_02584071_02625169	CI01000010	2584071	2625959	+	4369	CI01000010_02584071_02625169	GO:0006508;GO:0004222;GO:0008270;GO:0005578	K08625	PF08686;PF00090;PF05986;PF01421;PF01562	veNOG03353	O	sp|P58459|ATS10_MOUSE A disintegrin and metalloproteinase with thrombospondin motifs 10 OS=Mus musculus GN=Adamts10 PE=2 SV=3	gi|1024937224|ref|XP_016326979.1| PREDICTED: A disintegrin and metalloproteinase with thrombospondin motifs 10-like isoform X1 [Sinocyclocheilus anshuiensis]
CI01000326_00465178_00475909	CI01000326	465178	475954	+	1500	CI01000326_00465178_00475909	-	-	-	veNOG11268;veNOG00669	S	sp|Q9H5I5|PIEZ2_HUMAN Piezo-type mechanosensitive ion channel component 2 OS=Homo sapiens GN=PIEZO2 PE=1 SV=2	gi|966641113|gb|KTF76027.1| hypothetical protein cypCar_00041353, partial [Cyprinus carpio]
CI01000055_05028252_05036624	CI01000055	5027848	5036624	-	2102	CI01000055_05028252_05036624	-	K07995	PF00413;PF11857;PF00045	meNOG00871;veNOG03623	OW	sp|P51511|MMP15_HUMAN Matrix metalloproteinase-15 OS=Homo sapiens GN=MMP15 PE=1 SV=1	gi|1020405662|ref|XP_016114736.1| PREDICTED: matrix metalloproteinase-15-like [Sinocyclocheilus grahami]
CI01000350_01357162_01358608	CI01000350	1356360	1358646	+	1851	CI01000350_01357162_01358608	-	-	PF00665	COG2801;opiNOG14998;veNOG18444;opiNOG77519	RL	sp|P10394|POL4_DROME Retrovirus-related Pol polyprotein from transposon 412 OS=Drosophila melanogaster GN=POL PE=3 SV=1	gi|1007799406|ref|XP_015798008.1| PREDICTED: uncharacterized protein K02A2.6-like [Nothobranchius furzeri]
CI01000115_00443132_00449287	CI01000115	441843	449287	-	4760	CI01000115_00443132_00449287	-	K07189	PF03370	veNOG11396	T	sp|Q16821|PPR3A_HUMAN Protein phosphatase 1 regulatory subunit 3A OS=Homo sapiens GN=PPP1R3A PE=1 SV=3	gi|1025133211|ref|XP_016352010.1| PREDICTED: uncharacterized protein LOC107696260 [Sinocyclocheilus anshuiensis]
CI01180000_07631328_07632833	CI01180000	7631328	7632833	-	530	CI01180000_07631328_07632833	-	-	PF04750	veNOG09883	W	sp|Q96IZ2|ADTRP_HUMAN Androgen-dependent TFPI-regulating protein OS=Homo sapiens GN=ADTRP PE=2 SV=1	gi|1020494168|ref|XP_016085624.1| PREDICTED: androgen-dependent TFPI-regulating protein-like [Sinocyclocheilus grahami]
CI01000313_01573755_01596686	CI01000313	1573478	1596814	+	1884	CI01000313_01573755_01596686	GO:0005977;GO:0006011;GO:0003983;GO:0005737	K00963	PF01704	veNOG12840	G	sp|Q16851|UGPA_HUMAN UTP--glucose-1-phosphate uridylyltransferase OS=Homo sapiens GN=UGP2 PE=1 SV=5	gi|45709049|gb|AAH67564.1| Zgc:85662 [Danio rerio]
CI01000093_01346926_01348902	CI01000093	1346591	1349054	-	1360	CI01000093_01346926_01348902	GO:0007186;GO:0007608;GO:0016021;GO:0004984;GO:0005886;GO:0050907;GO:0004930	K04257	PF13853	veNOG06509;veNOG01888	T	sp|Q6IFG1|O52E8_HUMAN Olfactory receptor 52E8 OS=Homo sapiens GN=OR52E8 PE=2 SV=3	gi|18859159|ref|NP_571667.1| odorant receptor, family D, subfamily 111, member 5 [Danio rerio] &gt;gi|2331265|gb|AAC60256.1| olfactory receptor protein 2.2 [Danio rerio] &gt;gi|2353707|gb|AAC60264.1| olfactory receptor protein 2.2 [Danio rerio] &gt;gi|6739484|gb|AAF27271.1| odorant receptor 2.2 [Danio rerio] &gt;gi|83752658|gb|ABC43338.1| odorant receptor [Danio rerio] &gt;gi|190336607|gb|AAI6208…
CI01054213_00000519_00000671	CI01054213	374	671	-	298	CI01054213_00000519_00000671	-	K06821	-	KOG3610;veNOG03474	T	sp|O15031|PLXB2_HUMAN Plexin-B2 OS=Homo sapiens GN=PLXNB2 PE=1 SV=3	gi|1025079341|ref|XP_016339575.1| PREDICTED: plexin-B2-like, partial [Sinocyclocheilus anshuiensis]
CI01000013_03843207_03852634	CI01000013	3843207	3854025	+	2316	CI01000013_03843207_03852634	GO:0045165;GO:0030182;GO:0005615;GO:0072574;GO:0005578;GO:0005109;GO:0060070;GO:0048794	K00182	PF00110	veNOG11659	T	sp|Q92048|WNT2_DANRE Protein Wnt-2 OS=Danio rerio GN=wnt2 PE=2 SV=1	gi|1025246266|ref|XP_016367896.1| PREDICTED: protein Wnt-2 [Sinocyclocheilus rhinocerous]
CI01000012_07956050_07959414	CI01000012	7955987	7959414	-	768	CI01000012_07956050_07959414	-	K01081	PF06189	veNOG02166	F	sp|Q9BXI3|5NT1A_HUMAN Cytosolic 5&apos;-nucleotidase 1A OS=Homo sapiens GN=NT5C1A PE=1 SV=1	gi|966657997|gb|KTF92851.1| hypothetical protein cypCar_00049705 [Cyprinus carpio]
CI01000161_01187108_01189802	CI01000161	1185454	1189865	+	3139	CI01000161_01187108_01189802	-	K09400	PF00250	COG5025;veNOG10087;opiNOG32925	K	sp|Q9I9E1|FOXH1_DANRE Forkhead box protein H1 OS=Danio rerio GN=foxh1 PE=1 SV=1	gi|1020512568|ref|XP_016095445.1| PREDICTED: LOW QUALITY PROTEIN: forkhead box protein H1-like [Sinocyclocheilus grahami]
CI01000026_07874837_07876094	CI01000026	7874837	7876199	+	564	CI01000026_07874837_07876094	GO:0005509	-	PF13499;PF13405	veNOG01184	T	sp|Q3T0E8|CALL4_BOVIN Calmodulin-like protein 4 OS=Bos taurus GN=CALML4 PE=2 SV=1	gi|1025402637|ref|XP_016408383.1| PREDICTED: calmodulin-like protein 4 [Sinocyclocheilus rhinocerous]
CI01000319_05704764_05712826	CI01000319	5704083	5713091	+	1903	CI01000319_05704764_05712826	GO:0042612;GO:0042605;GO:0016021;GO:0006955;GO:0002474	K06751	PF00129;PF07654	veNOG11558	R	sp|Q5RD09|HMR1_PONAB Major histocompatibility complex class I-related gene protein OS=Pongo abelii GN=MR1 PE=2 SV=1	gi|38423551|dbj|BAD01666.1| MHC class I antigen [Ctenopharyngodon idella]
CI01000046_03761959_03768003	CI01000046	3760451	3768116	-	3097	CI01000046_03761959_03768003	GO:0007492;GO:0051015;GO:0030674;GO:0048703;GO:0005737;GO:1903045;GO:0090504;GO:1900107;GO:0007163;GO:0051017;GO:0031941	K17455	PF06268	veNOG06953	Z	sp|Q16658|FSCN1_HUMAN Fascin OS=Homo sapiens GN=FSCN1 PE=1 SV=3	gi|115494998|ref|NP_001070028.1| fascin [Danio rerio] &gt;gi|115313579|gb|AAI24406.1| Zgc:153632 [Danio rerio] &gt;gi|182890250|gb|AAI65613.1| Zgc:153632 protein [Danio rerio]
CI01000340_09674645_09681913	CI01000340	9674645	9682677	+	2744	CI01000340_09674645_09681913	-	K06068	PF00433;PF00069;PF00130	veNOG09905	T	sp|Q5PU49|KPCD_CANLF Protein kinase C delta type OS=Canis lupus familiaris GN=PRKCD PE=2 SV=1	gi|1025263997|ref|XP_016372686.1| PREDICTED: protein kinase C delta type-like isoform X1 [Sinocyclocheilus rhinocerous]
CI01000000_12150067_12152716	CI01000000	12149970	12152900	-	809	CI01000000_12150067_12152716	-	K01099	PF00620	veNOG00922	T	sp|Q01968|OCRL_HUMAN Inositol polyphosphate 5-phosphatase OCRL-1 OS=Homo sapiens GN=OCRL PE=1 SV=3	gi|928009223|ref|XP_013859665.1| PREDICTED: inositol polyphosphate 5-phosphatase OCRL-1 isoform X1 [Austrofundulus limnaeus]
CI01000155_00531804_00553044	CI01000155	531804	553044	+	2019	CI01000155_00531804_00553044	-	K06842	PF01403	veNOG00331	T	sp|O35464|SEM6A_MOUSE Semaphorin-6A OS=Mus musculus GN=Sema6a PE=1 SV=2	gi|1024969552|ref|XP_016306130.1| PREDICTED: semaphorin-6A-like isoform X3 [Sinocyclocheilus anshuiensis]
CI01000086_02381193_02384764	CI01000086	2381193	2385128	+	733	CI01000086_02381193_02384764	-	K00682	PF13772	veNOG12873	S	sp|Q9D7X8|GGCT_MOUSE Gamma-glutamylcyclotransferase OS=Mus musculus GN=Ggct PE=1 SV=1	gi|1020532509|ref|XP_016106014.1| PREDICTED: uncharacterized protein LOC107565307 [Sinocyclocheilus grahami]
CI01000018_00924089_00929734	CI01000018	924089	929903	+	2062	CI01000018_00924089_00929734	GO:0005634;GO:0046872;GO:0003676;GO:0007409	-	PF00096	veNOG10450	K	sp|Q9GZV8|PRD14_HUMAN PR domain zinc finger protein 14 OS=Homo sapiens GN=PRDM14 PE=1 SV=1	gi|1025133813|ref|XP_016407930.1| PREDICTED: PR domain zinc finger protein 14-like [Sinocyclocheilus rhinocerous]
CI01000015_06785419_06792682	CI01000015	6785269	6793040	+	1669	CI01000015_06785419_06792682	-	-	-	veNOG24143	S	-	gi|1020489926|ref|XP_016150704.1| PREDICTED: uncharacterized protein LOC107602656, partial [Sinocyclocheilus grahami]
CI01000030_11537514_11539193	CI01000030	11537301	11540606	-	3306	CI01000030_11537514_11539193	GO:0007165	K05842	-	veNOG01040;NOG120757	TU	sp|Q4JF29|TCAM1_BOVIN TIR domain-containing adapter molecule 1 OS=Bos taurus GN=TICAM1 PE=2 SV=2	gi|544600409|gb|AGW25589.1| TIR domain-containing adapter molecule 1 [Ctenopharyngodon idella]
CI01000300_10896258_10905139	CI01000300	10896258	10905260	+	5340	CI01000300_10896258_10905139	-	-	PF12851	veNOG05867	K	sp|Q6N021|TET2_HUMAN Methylcytosine dioxygenase TET2 OS=Homo sapiens GN=TET2 PE=1 SV=3	gi|1020479238|ref|XP_016145013.1| PREDICTED: methylcytosine dioxygenase TET2-like isoform X1 [Sinocyclocheilus grahami] &gt;gi|1020479240|ref|XP_016145014.1| PREDICTED: methylcytosine dioxygenase TET2-like isoform X2 [Sinocyclocheilus grahami]
CI01000001_10582439_10582802	CI01000001	10582378	10582821	+	353	CI01000001_10582439_10582802	-	-	-	-	-	-	-
CI01180000_06082664_06107013	CI01180000	6082664	6107013	-	1365	CI01180000_06082664_06107013	-	-	-	-	-	-	-
CI01000026_11745584_11746257	CI01000026	11744948	11746708	-	1540	CI01000026_11745584_11746257	-	-	-	-	-	-	gi|1024922481|ref|XP_016336806.1| PREDICTED: WD repeat-containing protein 97-like [Sinocyclocheilus anshuiensis]
CI01000347_01374388_01398191	CI01000347	1374332	1398260	-	2114	CI01000347_01374388_01398191	-	K14640	PF01384	veNOG03294	P	sp|Q28E01|S20A2_XENTR Sodium-dependent phosphate transporter 2 OS=Xenopus tropicalis GN=slc20a2 PE=2 SV=1	gi|1025330988|ref|XP_016389462.1| PREDICTED: sodium-dependent phosphate transporter 2-like isoform X1 [Sinocyclocheilus rhinocerous] &gt;gi|1025330992|ref|XP_016389463.1| PREDICTED: sodium-dependent phosphate transporter 2-like isoform X1 [Sinocyclocheilus rhinocerous] &gt;gi|1025330996|ref|XP_016389464.1| PREDICTED: sodium-dependent phosphate transporter 2-like isoform X1 [Sinocyclocheilus rhino…
CI01000087_00331449_00333248	CI01000087	331291	333304	+	1126	CI01000087_00331449_00333248	GO:0007160	-	PF06119	veNOG29248;KOG4291	W	sp|Q70E20|SNED1_MOUSE Sushi, nidogen and EGF-like domain-containing protein 1 OS=Mus musculus GN=Sned1 PE=2 SV=2	gi|1025328531|ref|XP_016388767.1| PREDICTED: nidogen-2-like, partial [Sinocyclocheilus rhinocerous]
CI01044979_00000090_00000434	CI01044979	90	434	-	345	CI01044979_00000090_00000434	GO:0007399;GO:0005887;GO:0007156;GO:0005509;GO:0007267	K16493	PF00028	KOG3594;veNOG00220	S	sp|Q9UN70|PCDGK_HUMAN Protocadherin gamma-C3 OS=Homo sapiens GN=PCDHGC3 PE=1 SV=1	gi|1020429605|ref|XP_016131946.1| PREDICTED: protocadherin alpha-8-like [Sinocyclocheilus grahami]
CI01000018_04464837_04473051	CI01000018	4464638	4473051	-	2056	CI01000018_04464837_04473051	-	K16490	PF15678	veNOG00427	Z	sp|Q6DF94|SPICE_XENLA Spindle and centriole-associated protein 1 OS=Xenopus laevis GN=spice1 PE=2 SV=1	gi|1025284790|ref|XP_016378306.1| PREDICTED: spindle and centriole-associated protein 1-like isoform X1 [Sinocyclocheilus rhinocerous] &gt;gi|1025284794|ref|XP_016378307.1| PREDICTED: spindle and centriole-associated protein 1-like isoform X1 [Sinocyclocheilus rhinocerous] &gt;gi|1025284797|ref|XP_016378308.1| PREDICTED: spindle and centriole-associated protein 1-like isoform X1 [Sinocyclocheilus…
CI01000069_00910238_00919183	CI01000069	909886	919703	+	1619	CI01000069_00910238_00919183	-	-	-	-	-	-	-
CI01000186_00796544_00798374	CI01000186	796544	798809	+	1325	CI01000186_00796544_00798374	GO:0016021	-	PF07787	veNOG01934	S	sp|Q9DBS1|TMM43_MOUSE Transmembrane protein 43 OS=Mus musculus GN=Tmem43 PE=1 SV=1	gi|966650326|gb|KTF85236.1| hypothetical protein cypCar_00037946 [Cyprinus carpio]
CI01000311_01722987_01723342	CI01000311	1722987	1724698	-	1712	CI01000311_01722987_01723342	-	K19827	-	-	-	-	gi|1020531758|ref|XP_016105626.1| PREDICTED: uncharacterized protein LOC107564960 [Sinocyclocheilus grahami]
CI01000082_04306692_04308566	CI01000082	4306106	4309336	-	1671	CI01000082_04306692_04308566	-	-	-	-	-	-	-
CI01000304_18586781_18591200	CI01000304	18586781	18592118	+	2255	CI01000304_18586781_18591200	-	K09501	PF00079	veNOG02340	V	sp|P13731|SERPH_CHICK Serpin H1 OS=Gallus gallus GN=SERPINH1 PE=1 SV=2	gi|1025117763|ref|XP_016412140.1| PREDICTED: serpin H1-like [Sinocyclocheilus rhinocerous]
CI01000189_02469062_02471153	CI01000189	2468614	2471153	-	875	CI01000189_02469062_02471153	GO:0003707;GO:0005634;GO:0006355;GO:0071599;GO:0008270;GO:0043565;GO:0043401;GO:0005496;GO:0003700	-	-	veNOG01769	K	-	gi|528506386|ref|XP_005158828.1| PREDICTED: estrogen-related receptor gamma isoform X1 [Danio rerio]
CI01000197_00687434_00700065	CI01000197	687434	700065	+	801	CI01000197_00687434_00700065	-	K06789	PF07686;PF13927	veNOG01987	R	sp|Q9H6B4|CLMP_HUMAN CXADR-like membrane protein OS=Homo sapiens GN=CLMP PE=1 SV=1	gi|1020412691|ref|XP_016125077.1| PREDICTED: CXADR-like membrane protein [Sinocyclocheilus grahami]
CI01000004_00226186_00234811	CI01000004	226186	236052	+	2126	CI01000004_00226186_00234811	GO:0015459;GO:0015269;GO:0007268;GO:0071805;GO:0005513;GO:0008076	K04939	PF03185	veNOG13489	P	sp|Q9NPA1|KCMB3_HUMAN Calcium-activated potassium channel subunit beta-3 OS=Homo sapiens GN=KCNMB3 PE=1 SV=2	gi|1025225922|ref|XP_016368855.1| PREDICTED: calcium-activated potassium channel subunit beta-3-like [Sinocyclocheilus rhinocerous]
CI01114375_00000677_00001549	CI01114375	677	1549	+	593	CI01114375_00000677_00001549	GO:0007264;GO:0005509;GO:0005525	K17199	PF08477	veNOG11991	T	-	gi|1020522059|ref|XP_016100482.1| PREDICTED: ras-related protein Rab-26-like isoform X1 [Sinocyclocheilus grahami]
CI01000049_07448242_07471903	CI01000049	7448047	7471903	-	2190	CI01000049_07448242_07471903	-	-	PF02174	veNOG06447	T	sp|Q18PE0|DOK7_MOUSE Protein Dok-7 OS=Mus musculus GN=Dok7 PE=1 SV=1	gi|1025025607|ref|XP_016323634.1| PREDICTED: protein Dok-7-like [Sinocyclocheilus anshuiensis]
CI01000002_01821988_01829384	CI01000002	1821756	1829430	+	1481	CI01000002_01821988_01829384	-	-	PF07647;PF00640;PF00536	veNOG07310	T	sp|Q92625|ANS1A_HUMAN Ankyrin repeat and SAM domain-containing protein 1A OS=Homo sapiens GN=ANKS1A PE=1 SV=4	gi|1025138641|ref|XP_016353005.1| PREDICTED: ankyrin repeat and SAM domain-containing protein 1A, partial [Sinocyclocheilus anshuiensis]
CI01000304_06844730_06857162	CI01000304	6843662	6857233	+	4757	CI01000304_06844730_06857162	-	K01530	PF16212;PF16209;PF13246	veNOG04379	P	sp|P98198|AT8B2_HUMAN Phospholipid-transporting ATPase ID OS=Homo sapiens GN=ATP8B2 PE=1 SV=2	gi|1025270147|ref|XP_016374350.1| PREDICTED: phospholipid-transporting ATPase ID-like [Sinocyclocheilus rhinocerous]
CI01000019_01701100_01714662	CI01000019	1699408	1715168	-	4400	CI01000019_01701100_01714662	-	-	PF00092;PF08487	veNOG02796	R	sp|Q8BJD1|ITIH5_MOUSE Inter-alpha-trypsin inhibitor heavy chain H5 OS=Mus musculus GN=Itih5 PE=1 SV=1	gi|1020476259|ref|XP_016143407.1| PREDICTED: inter-alpha-trypsin inhibitor heavy chain H5 [Sinocyclocheilus grahami] &gt;gi|1020476261|ref|XP_016143408.1| PREDICTED: inter-alpha-trypsin inhibitor heavy chain H5 [Sinocyclocheilus grahami]
CI01000009_10395109_10411388	CI01000009	10394885	10411621	+	2494	CI01000009_10395109_10411388	-	K20465	PF01237;PF00169	veNOG01038	T	sp|Q9BXB4|OSB11_HUMAN Oxysterol-binding protein-related protein 11 OS=Homo sapiens GN=OSBPL11 PE=1 SV=2	gi|966646791|gb|KTF81701.1| hypothetical protein cypCar_00009921 [Cyprinus carpio]
CI01072509_00000993_00002033	CI01072509	936	2033	-	1098	CI01072509_00000993_00002033	-	-	-	opiNOG27722	R	-	gi|992225070|ref|XP_007260277.2| PREDICTED: uncharacterized protein LOC103045203 [Astyanax mexicanus]
CI01000351_00850120_00881098	CI01000351	850120	881250	+	1736	CI01000351_00850120_00881098	-	K13365	PF00595;PF09007	veNOG04309	W	sp|Q9JJ19|NHRF1_RAT Na(+)/H(+) exchange regulatory cofactor NHE-RF1 OS=Rattus norvegicus GN=Slc9a3r1 PE=1 SV=3	gi|1025414571|ref|XP_016411603.1| PREDICTED: Na(+)/H(+) exchange regulatory cofactor NHE-RF1-like isoform X1 [Sinocyclocheilus rhinocerous]
CI01000075_01358548_01364127	CI01000075	1358548	1364127	-	750	CI01000075_01358548_01364127	-	-	-	veNOG03992	S	sp|Q8BNU0|ARMC6_MOUSE Armadillo repeat-containing protein 6 OS=Mus musculus GN=Armc6 PE=1 SV=1	gi|1025331378|ref|XP_016389566.1| PREDICTED: armadillo repeat-containing protein 6-like [Sinocyclocheilus rhinocerous]
CI01000340_06677894_06691556	CI01000340	6677894	6691569	+	2337	CI01000340_06677894_06691556	-	K05064	PF00041	veNOG09484	W	sp|P97378|I12R2_MOUSE Interleukin-12 receptor subunit beta-2 OS=Mus musculus GN=Il12rb2 PE=1 SV=1	gi|1024922275|ref|XP_016335822.1| PREDICTED: interleukin-12 receptor subunit beta-2-like [Sinocyclocheilus anshuiensis]
CI01000349_00068274_00069246	CI01000349	68027	69383	+	633	CI01000349_00068274_00069246	-	-	-	-	-	-	-
CI01000043_06011888_06012172	CI01000043	6011064	6012293	+	1230	CI01000043_06011888_06012172	-	-	-	veNOG10171	F	-	gi|528486317|ref|XP_684508.4| PREDICTED: AMP deaminase 3-like isoform X1 [Danio rerio]
CI01032796_00000508_00003534	CI01032796	508	3534	-	375	CI01032796_00000508_00003534	-	-	PF00030	veNOG02555	S	sp|Q9Y4K1|CRBG1_HUMAN Beta/gamma crystallin domain-containing protein 1 OS=Homo sapiens GN=CRYBG1 PE=1 SV=3	gi|1025086423|ref|XP_016341501.1| PREDICTED: serine-rich adhesin for platelets-like [Sinocyclocheilus anshuiensis]
CI01000021_04248892_04258642	CI01000021	4248064	4258784	-	1702	CI01000021_04248892_04258642	GO:0005938;GO:0070016;GO:0006355;GO:0005881;GO:0030877;GO:0019901;GO:0090090;GO:0071407;GO:0005886;GO:0035412;GO:0030154;GO:0090244;GO:0008219;GO:0014069;GO:0009950;GO:0005096;GO:0008013	K16449	PF00615	veNOG05925	T	sp|Q9PWA0|RGS17_CHICK Regulator of G-protein signaling 17 OS=Gallus gallus GN=RGS17 PE=2 SV=1	gi|1025341494|ref|XP_016392269.1| PREDICTED: regulator of G-protein signaling 20-like isoform X1 [Sinocyclocheilus rhinocerous]
CI01000006_04524286_04525219	CI01000006	4523979	4526098	-	1831	CI01000006_04524286_04525219	-	-	PF04819	veNOG04670	S	sp|Q6P0S3|TM45B_DANRE Transmembrane protein 45B OS=Danio rerio GN=tmem45b PE=2 SV=1	gi|966709351|gb|KTG41589.1| hypothetical protein cypCar_00013890 [Cyprinus carpio]
CI01000105_03493197_03493943	CI01000105	3492546	3494621	-	2076	CI01000105_03493197_03493943	-	K06560	PF00059	veNOG25843;veNOG29919;veNOG27405	R	sp|Q61830|MRC1_MOUSE Macrophage mannose receptor 1 OS=Mus musculus GN=Mrc1 PE=1 SV=2	gi|56207971|emb|CAI21223.1| novel protein similar to lectins [Danio rerio]
CI01000066_00273310_00276428	CI01000066	273157	276498	+	616	CI01000066_00273310_00276428	-	-	-	-	-	-	-
CI01000304_11124801_11135838	CI01000304	11124157	11137342	-	5334	CI01000304_11124801_11135838	-	-	PF07731;PF07732	veNOG04699	Q	sp|Q6MZM0|HPHL1_HUMAN Hephaestin-like protein 1 OS=Homo sapiens GN=HEPHL1 PE=2 SV=2	gi|1025310102|ref|XP_016383766.1| PREDICTED: hephaestin-like protein 1 [Sinocyclocheilus rhinocerous]
CI01000001_00426295_00431004	CI01000001	426065	431232	+	1274	CI01000001_00426295_00431004	-	K17231	PF00881	veNOG04190	C	sp|Q6PHW0|IYD1_HUMAN Iodotyrosine deiodinase 1 OS=Homo sapiens GN=IYD PE=1 SV=2	gi|1025132604|ref|XP_016405745.1| PREDICTED: iodotyrosine deiodinase 1-like [Sinocyclocheilus rhinocerous]
CI01046651_00000050_00001767	CI01046651	50	1767	-	330	CI01046651_00000050_00001767	-	K17887	-	veNOG13594	U	sp|Q9H3E2|SNX25_HUMAN Sorting nexin-25 OS=Homo sapiens GN=SNX25 PE=1 SV=2	gi|1025084718|ref|XP_016341043.1| PREDICTED: sorting nexin-25 [Sinocyclocheilus anshuiensis]
CI01000034_03900854_03907256	CI01000034	3900854	3908450	+	2265	CI01000034_03900854_03907256	-	K11363	PF08209	veNOG07279	S	sp|A1L209|AT7L3_DANRE Ataxin-7-like protein 3 OS=Danio rerio GN=atxn7l3 PE=2 SV=1	gi|1025089989|ref|XP_016342481.1| PREDICTED: ataxin-7-like protein 3 isoform X3 [Sinocyclocheilus anshuiensis]
CI01000047_00113440_00119585	CI01000047	111975	119941	+	2844	CI01000047_00113440_00119585	-	-	PF09296;PF00293;PF09297	veNOG13563	L	sp|Q86X67|NUD13_HUMAN Nucleoside diphosphate-linked moiety X motif 13 OS=Homo sapiens GN=NUDT13 PE=2 SV=3	gi|1025116506|ref|XP_016349159.1| PREDICTED: nucleoside diphosphate-linked moiety X motif 13-like isoform X1 [Sinocyclocheilus anshuiensis]
CI01000004_00318181_00339002	CI01000004	317234	340020	+	4602	CI01000004_00318181_00339002	-	-	-	opiNOG15986;veNOG07390	ZS	sp|P0CK98|CCD39_DANRE Coiled-coil domain-containing protein 39 OS=Danio rerio GN=ccdc39 PE=3 SV=2	gi|1025354770|ref|XP_016386003.1| PREDICTED: coiled-coil domain-containing protein 39-like isoform X1 [Sinocyclocheilus rhinocerous]
CI01000140_01058442_01103457	CI01000140	1058191	1103457	+	5426	CI01000140_01058442_01103457	-	K10431	PF00418	opiNOG10083;veNOG34986;veNOG13087	Z	sp|P27816|MAP4_HUMAN Microtubule-associated protein 4 OS=Homo sapiens GN=MAP4 PE=1 SV=3	gi|1020521173|ref|XP_016100006.1| PREDICTED: microtubule-associated protein 4-like isoform X3 [Sinocyclocheilus grahami]
CI01000530_00011427_00018267	CI01000530	10996	19373	-	2251	CI01000530_00011427_00018267	-	K13073	PF07686	opiNOG45250;NOG179285;veNOG21075	STR	sp|Q3U497|CLM7_MOUSE CMRF35-like molecule 7 OS=Mus musculus GN=Cd300lb PE=1 SV=2	gi|966705859|gb|KTG38100.1| hypothetical protein cypCar_00045874, partial [Cyprinus carpio]
CI01000006_03888048_03891012	CI01000006	3887373	3891478	+	1936	CI01000006_03888048_03891012	GO:0016310;GO:0005524;GO:0006139;GO:0004137	K00893	PF01712	veNOG02967	F	sp|P43346|DCK_MOUSE Deoxycytidine kinase OS=Mus musculus GN=Dck PE=1 SV=1	gi|1025166459|ref|XP_016357009.1| PREDICTED: deoxycytidine kinase-like [Sinocyclocheilus anshuiensis]
CI01000353_01368447_01372138	CI01000353	1368215	1372493	+	941	CI01000353_01368447_01372138	-	-	-	-	-	-	-
CI01042758_00000267_00000877	CI01042758	267	1035	+	535	CI01042758_00000267_00000877	-	-	-	veNOG25405	R	-	gi|1025061641|ref|XP_016333238.1| PREDICTED: CD48 antigen-like [Sinocyclocheilus anshuiensis]
CI01000304_16868092_16872772	CI01000304	16867882	16872772	-	3000	CI01000304_16868092_16872772	-	K18734	PF10220	veNOG13786	S	sp|Q8VE18|SMG8_MOUSE Protein SMG8 OS=Mus musculus GN=Smg8 PE=1 SV=1	gi|966673784|gb|KTG07165.1| hypothetical protein cypCar_00034470 [Cyprinus carpio]
CI01000004_05343381_05353920	CI01000004	5343381	5354231	+	1820	CI01000004_05343381_05353920	GO:0055085;GO:0005524;GO:0042626;GO:0015910;GO:0005777;GO:0042803;GO:0005324;GO:0016021	K05677	PF06472;PF00005	veNOG10540;COG4178	IR	sp|P28288|ABCD3_HUMAN ATP-binding cassette sub-family D member 3 OS=Homo sapiens GN=ABCD3 PE=1 SV=1	gi|194578945|ref|NP_001124092.1| ATP-binding cassette, sub-family D (ALD), member 3b [Danio rerio] &gt;gi|190339116|gb|AAI63009.1| Abcd3b protein [Danio rerio]
CI01110191_00000120_00000494	CI01110191	120	554	+	435	CI01110191_00000120_00000494	GO:0005634;GO:0007018;GO:0003677;GO:0005524;GO:0005874;GO:0046982;GO:0008017;GO:0003777;GO:0005871;GO:0000786;GO:0016887	K11252	PF00125	opiNOG29260;veNOG19329	B	sp|Q5BJA5|H2B1_DANRE Histone H2B 1/2 OS=Danio rerio GN=zgc:112234 PE=2 SV=3	gi|61806498|ref|NP_001013481.1| histone H2B 1/2 [Danio rerio] &gt;gi|292628504|ref|XP_002666990.1| PREDICTED: histone H2B 1/2 [Danio rerio] &gt;gi|528486544|ref|XP_005172456.1| PREDICTED: histone H2B 1/2 [Danio rerio] &gt;gi|528522134|ref|XP_005170789.1| PREDICTED: histone H2B 1/2 [Danio rerio] &gt;gi|528522247|ref|XP_005163256.1| PREDICTED: histone H2B 1/2 [Danio rerio] &gt;gi|688566457|ref|XP_0…
CI01000105_00012068_00022140	CI01000105	11438	22140	-	1338	CI01000105_00012068_00022140	GO:0003677;GO:0008270	-	PF01428;PF01754	veNOG09096;opiNOG08267	R	sp|Q6FIF0|ZFAN6_HUMAN AN1-type zinc finger protein 6 OS=Homo sapiens GN=ZFAND6 PE=1 SV=2	gi|528484280|ref|XP_005166420.1| PREDICTED: AN1-type zinc finger protein 6 isoform X1 [Danio rerio] &gt;gi|68085585|gb|AAH56712.2| Zgc:101121 [Danio rerio] &gt;gi|68085634|gb|AAH76427.2| Zgc:101121 [Danio rerio]
CI01000095_01961503_01966314	CI01000095	1961503	1966340	+	688	CI01000095_01961503_01966314	-	-	PF07092	veNOG09100;opiNOG12537	S	sp|Q9NUM4|T106B_HUMAN Transmembrane protein 106B OS=Homo sapiens GN=TMEM106B PE=1 SV=2	gi|1024948307|ref|XP_016363267.1| PREDICTED: transmembrane protein 106B-like [Sinocyclocheilus anshuiensis] &gt;gi|1024948309|ref|XP_016363268.1| PREDICTED: transmembrane protein 106B-like [Sinocyclocheilus anshuiensis]
CI01000308_01085455_01103053	CI01000308	1084947	1104480	-	2769	CI01000308_01085455_01103053	-	K06070	-	veNOG00935	T	sp|Q9BZL6|KPCD2_HUMAN Serine/threonine-protein kinase D2 OS=Homo sapiens GN=PRKD2 PE=1 SV=2	gi|1020537735|ref|XP_016106942.1| PREDICTED: serine/threonine-protein kinase D2-like, partial [Sinocyclocheilus grahami]
CI01000016_04365155_04367358	CI01000016	4364285	4367947	+	1969	CI01000016_04365155_04367358	-	-	-	-	-	-	gi|1025295142|ref|XP_016379672.1| PREDICTED: nectin-2-like isoform X2 [Sinocyclocheilus rhinocerous]
CI01000059_08673319_08708127	CI01000059	8672844	8708194	+	3164	CI01000059_08673319_08708127	-	-	-	veNOG08362;veNOG21476	ST	-	gi|1025029742|ref|XP_016324564.1| PREDICTED: uncharacterized protein LOC107674925 isoform X1 [Sinocyclocheilus anshuiensis] &gt;gi|1025029745|ref|XP_016324565.1| PREDICTED: uncharacterized protein LOC107674925 isoform X1 [Sinocyclocheilus anshuiensis]
CI01000027_03470743_03477848	CI01000027	3470620	3479641	+	2813	CI01000027_03470743_03477848	GO:0045892;GO:0005634;GO:0003677;GO:0035844;GO:0001947;GO:0035162;GO:0001570;GO:0003700	K10185	PF00907	veNOG11542	K	sp|Q9I9K7|TBX20_DANRE T-box transcription factor TBX20 OS=Danio rerio GN=tbx20 PE=2 SV=1	gi|1020397166|ref|XP_016138030.1| PREDICTED: T-box transcription factor TBX20 [Sinocyclocheilus grahami]
CI01000009_09263668_09270542	CI01000009	9263625	9272243	-	3139	CI01000009_09263668_09270542	-	-	PF00030	veNOG08421;veNOG18257	SR	sp|P48649|CRGM2_CHIID Gamma-crystallin M2 OS=Chiloscyllium indicum GN=GM2 PE=2 SV=2	gi|938066942|gb|KPP66875.1| Gamma-crystallin B-like [Scleropages formosus]
CI01000093_00000644_00001222	CI01000093	469	1222	-	754	CI01000093_00000644_00001222	-	-	-	veNOG21010	S	-	gi|405945853|gb|EKC17494.1| hypothetical protein CGI_10000705, partial [Crassostrea gigas]
CI01000010_03025386_03030144	CI01000010	3024271	3030279	-	2237	CI01000010_03025386_03030144	-	K15272	PF04142	veNOG03241	G	sp|Q8R1T4|S35A3_MOUSE UDP-N-acetylglucosamine transporter OS=Mus musculus GN=Slc35a3 PE=2 SV=1	gi|966667580|gb|KTG01032.1| hypothetical protein cypCar_00004583 [Cyprinus carpio]
CI01000012_05873142_05884821	CI01000012	5872644	5884821	-	1192	CI01000012_05873142_05884821	GO:0005634;GO:0005737	-	-	veNOG11484	R	sp|A2RRH5|WDR27_HUMAN WD repeat-containing protein 27 OS=Homo sapiens GN=WDR27 PE=1 SV=3	gi|1024922204|ref|XP_016335455.1| PREDICTED: WD repeat-containing protein 27-like [Sinocyclocheilus anshuiensis]
CI01000069_02895817_02903000	CI01000069	2895690	2903000	-	3778	CI01000069_02895817_02903000	-	-	-	veNOG15090	S	sp|Q96C12|ARMC5_HUMAN Armadillo repeat-containing protein 5 OS=Homo sapiens GN=ARMC5 PE=1 SV=2	gi|1025353566|ref|XP_016395550.1| PREDICTED: armadillo repeat-containing protein 5-like [Sinocyclocheilus rhinocerous]
CI01000028_07482290_07483328	CI01000028	7481987	7483506	+	1132	CI01000028_07482290_07483328	-	-	-	NOG108599;COG2801;opiNOG19089;veNOG29373	SRL	-	gi|1007711222|ref|XP_015829132.1| PREDICTED: uncharacterized protein LOC107394635 [Nothobranchius furzeri]
CI01000029_07346183_07362585	CI01000029	7346065	7362585	-	2458	CI01000029_07346183_07362585	-	K12822	PF01480;PF00076	veNOG04888	A	sp|B2RY56|RBM25_MOUSE RNA-binding protein 25 OS=Mus musculus GN=Rbm25 PE=1 SV=2	gi|1025340028|ref|XP_016391880.1| PREDICTED: RNA-binding protein 25 [Sinocyclocheilus rhinocerous]
CI01000001_09059083_09101251	CI01000001	9058864	9101352	+	8531	CI01000001_09059083_09101251	-	K08867	PF00069;PF12202	veNOG04312	T	sp|Q80XP9|WNK3_MOUSE Serine/threonine-protein kinase WNK3 OS=Mus musculus GN=Wnk3 PE=1 SV=3	gi|1025283543|ref|XP_016377991.1| PREDICTED: serine/threonine-protein kinase WNK1-like isoform X2 [Sinocyclocheilus rhinocerous]
CI01000352_00271117_00271978	CI01000352	270877	272044	-	783	CI01000352_00271117_00271978	-	-	PF05699	-	-	-	gi|607351802|gb|EZA46951.1| Zinc finger BED domain-containing protein, partial [Cerapachys biroi] &gt;gi|607360176|gb|EZA54514.1| Zinc finger BED domain-containing protein, partial [Cerapachys biroi]
CI01000310_01588365_01597469	CI01000310	1586492	1597486	+	9510	CI01000310_01588365_01597469	-	K19538	PF03607	veNOG04088	ZD	sp|Q8IWN7|RP1L1_HUMAN Retinitis pigmentosa 1-like 1 protein OS=Homo sapiens GN=RP1L1 PE=1 SV=4	gi|1025294177|ref|XP_016379407.1| PREDICTED: LOW QUALITY PROTEIN: retinitis pigmentosa 1-like 1 protein [Sinocyclocheilus rhinocerous]
CI01000315_01312080_01315278	CI01000315	1311655	1315481	+	1216	CI01000315_01312080_01315278	-	-	PF10294	veNOG07185	A	sp|Q9H867|MT21D_HUMAN Protein-lysine methyltransferase METTL21D OS=Homo sapiens GN=VCPKMT PE=1 SV=2	gi|966649333|gb|KTF84243.1| hypothetical protein cypCar_00029026 [Cyprinus carpio]
CI01000299_06274590_06278765	CI01000299	6274427	6279132	-	1727	CI01000299_06274590_06278765	GO:0004252;GO:0006508;GO:0007596;GO:0005509;GO:0005576	K01314	PF00089;PF00008;PF00594	veNOG08636	O	sp|O19045|FA10_RABIT Coagulation factor X OS=Oryctolagus cuniculus GN=F10 PE=2 SV=1	gi|1024928541|ref|XP_016297202.1| PREDICTED: vitamin K-dependent protein Z isoform X1 [Sinocyclocheilus anshuiensis]
CI01000005_06963000_06963933	CI01000005	6962450	6964664	+	2061	CI01000005_06963000_06963933	-	-	PF04548	veNOG09902;veNOG16649	R	sp|Q8NHV1|GIMA7_HUMAN GTPase IMAP family member 7 OS=Homo sapiens GN=GIMAP7 PE=1 SV=1	gi|1020574552|ref|XP_016114365.1| PREDICTED: GTPase IMAP family member 8-like [Sinocyclocheilus grahami]
CI01000345_01001393_01009012	CI01000345	1001393	1009012	+	1311	CI01000345_01001393_01009012	-	K11842	PF00443	veNOG01874	O	sp|A5D9H7|UBP12_BOVIN Ubiquitin carboxyl-terminal hydrolase 12 OS=Bos taurus GN=USP12 PE=2 SV=1	gi|1025244922|ref|XP_016367532.1| PREDICTED: ubiquitin carboxyl-terminal hydrolase 12-like isoform X1 [Sinocyclocheilus rhinocerous]
CI01000340_03601425_03606062	CI01000340	3600493	3606138	+	1776	CI01000340_03601425_03606062	-	K00547	PF02574	veNOG17246	E	sp|O31463|HMT_BACSU Homocysteine S-methyltransferase YbgG OS=Bacillus subtilis (strain 168) GN=ybgG PE=4 SV=1	gi|1025105952|ref|XP_016346820.1| PREDICTED: homocysteine S-methyltransferase YbgG-like isoform X1 [Sinocyclocheilus anshuiensis] &gt;gi|1025105955|ref|XP_016346821.1| PREDICTED: homocysteine S-methyltransferase YbgG-like isoform X1 [Sinocyclocheilus anshuiensis] &gt;gi|1025105959|ref|XP_016346822.1| PREDICTED: homocysteine S-methyltransferase YbgG-like isoform X1 [Sinocyclocheilus anshuiensis]
CI01000012_13102619_13168566	CI01000012	13102619	13168566	+	1524	CI01000012_13102619_13168566	GO:0043338;GO:0006269;GO:0004779;GO:0003896;GO:0003720;GO:0008905;GO:0003697;GO:0051539;GO:0043910;GO:0003724;GO:0008193;GO:0006351;GO:0043814;GO:0046872;GO:0003887;GO:0033677;GO:0005658;GO:0052630;GO:1990077	K02685	PF04104	veNOG05931	L	sp|P49643|PRI2_HUMAN DNA primase large subunit OS=Homo sapiens GN=PRIM2 PE=1 SV=2	gi|1025037496|ref|XP_016326670.1| PREDICTED: DNA primase large subunit-like [Sinocyclocheilus anshuiensis]
CI01000091_00893581_00897135	CI01000091	893119	897140	+	836	CI01000091_00893581_00897135	-	-	-	-	-	-	-
CI01000026_02097643_02120853	CI01000026	2097454	2121455	+	2867	CI01000026_02097643_02120853	-	K18081	PF02893;PF06602	veNOG02281	IU	sp|Q13613|MTMR1_HUMAN Myotubularin-related protein 1 OS=Homo sapiens GN=MTMR1 PE=1 SV=4	gi|1024934278|ref|XP_016315556.1| PREDICTED: myotubularin-related protein 1-like isoform X4 [Sinocyclocheilus anshuiensis]
CI01000000_13906139_13911457	CI01000000	13905955	13912140	-	1242	CI01000000_13906139_13911457	-	K15701	-	veNOG07726	O	-	gi|1020545317|ref|XP_016108483.1| PREDICTED: E3 ubiquitin-protein ligase RNF130 isoform X3 [Sinocyclocheilus grahami]
CI01000327_04429751_04432240	CI01000327	4429690	4432240	-	545	CI01000327_04429751_04432240	-	K19400	PF15294	veNOG10075	K	sp|Q562C6|LZTL1_RAT Leucine zipper transcription factor-like protein 1 OS=Rattus norvegicus GN=Lztfl1 PE=2 SV=1	gi|1020595883|ref|XP_016117090.1| PREDICTED: leucine zipper transcription factor-like protein 1 isoform X2 [Sinocyclocheilus grahami]
CI01000010_03549798_03555625	CI01000010	3549798	3555809	+	856	CI01000010_03549798_03555625	GO:0098609;GO:0016021;GO:0005912	-	PF00822	veNOG04660	S	sp|Q6PFT6|TMM47_DANRE Transmembrane protein 47 OS=Danio rerio GN=tmem47 PE=2 SV=1	gi|47550795|ref|NP_999928.1| transmembrane protein 47 [Danio rerio] &gt;gi|51316655|sp|Q6PFT6.1|TMM47_DANRE RecName: Full=Transmembrane protein 47; AltName: Full=Transmembrane 4 superfamily member 10 &gt;gi|34785751|gb|AAH57424.1| Zgc:63990 [Danio rerio] &gt;gi|94732512|emb|CAK04617.1| novel protein similar to human and mouse transmembrane 4 superfamily member 10 (TMSF10) (zgc:63990) [Danio rerio…
CI01000339_06655858_06658182	CI01000339	6655721	6658182	-	458	CI01000339_06655858_06658182	GO:0006506;GO:0004582;GO:0030234;GO:0035269;GO:0061061;GO:0030176;GO:0019348;GO:0033185	K09658	PF07297	veNOG24724	O	sp|Q9Z325|DPM2_RAT Dolichol phosphate-mannose biosynthesis regulatory protein OS=Rattus norvegicus GN=Dpm2 PE=1 SV=3	gi|1024977796|ref|XP_016310443.1| PREDICTED: dolichol phosphate-mannose biosynthesis regulatory protein-like [Sinocyclocheilus anshuiensis] &gt;gi|1025165233|ref|XP_016418813.1| PREDICTED: dolichol phosphate-mannose biosynthesis regulatory protein-like [Sinocyclocheilus rhinocerous]
CI01000115_02124660_02136912	CI01000115	2124307	2138261	+	2608	CI01000115_02124660_02136912	GO:0005634;GO:0035329;GO:0048568;GO:0044212;GO:0001085;GO:0045944;GO:0005667;GO:0043565;GO:0003700	K09448	-	veNOG00492	K	sp|P28347|TEAD1_HUMAN Transcriptional enhancer factor TEF-1 OS=Homo sapiens GN=TEAD1 PE=1 SV=2	gi|1020405589|ref|XP_016114415.1| PREDICTED: transcriptional enhancer factor TEF-1 [Sinocyclocheilus grahami] &gt;gi|1020405591|ref|XP_016114421.1| PREDICTED: transcriptional enhancer factor TEF-1 [Sinocyclocheilus grahami] &gt;gi|1020405593|ref|XP_016114428.1| PREDICTED: transcriptional enhancer factor TEF-1 [Sinocyclocheilus grahami] &gt;gi|1025077918|ref|XP_016339187.1| PREDICTED: transcriptio…
CI01000026_12929788_12932668	CI01000026	12929639	12933391	+	2294	CI01000026_12929788_12932668	-	K04151	PF00001	veNOG10334	T	sp|Q9JI35|HRH3_CAVPO Histamine H3 receptor OS=Cavia porcellus GN=HRH3 PE=2 SV=2	gi|966702108|gb|KTG34349.1| hypothetical protein cypCar_00024628 [Cyprinus carpio]
CI01000000_14860321_14870819	CI01000000	14860253	14870819	-	2189	CI01000000_14860321_14870819	GO:0009953;GO:1900744;GO:0051896;GO:0016021;GO:0003824;GO:0030513	K01897	PF00501	veNOG09587	I	sp|Q9QUJ7|ACSL4_MOUSE Long-chain-fatty-acid--CoA ligase 4 OS=Mus musculus GN=Acsl4 PE=1 SV=2	gi|1024983506|ref|XP_016313492.1| PREDICTED: long-chain-fatty-acid--CoA ligase 4-like [Sinocyclocheilus anshuiensis]
CI01000357_00007003_00007396	CI01000357	6902	7396	-	495	CI01000357_00007003_00007396	GO:0005634;GO:0007018;GO:0003677;GO:0005524;GO:0005874;GO:0046982;GO:0008017;GO:0003777;GO:0005871;GO:0000786;GO:0016887	K11252	PF00125	opiNOG29260;veNOG19329	B	sp|P69069|H2B_ONCMY Histone H2B OS=Oncorhynchus mykiss PE=1 SV=2	gi|59799554|sp|P69069.2|H2B_ONCMY RecName: Full=Histone H2B &gt;gi|59799555|sp|P69070.2|H2B_SALTR RecName: Full=Histone H2B
CI01000364_00002233_00008090	CI01000364	2233	8208	-	1441	CI01000364_00002233_00008090	-	-	PF02263;PF02841	KOG2037;opiNOG11136;veNOG16495	R	sp|Q5R9T9|GBP6_PONAB Guanylate-binding protein 6 OS=Pongo abelii GN=GBP6 PE=2 SV=1	gi|1024967459|ref|XP_016305005.1| PREDICTED: guanylate-binding protein 6-like [Sinocyclocheilus anshuiensis]
CI01093888_00003254_00003940	CI01093888	3127	3940	-	814	CI01093888_00003254_00003940	-	-	PF13553;PF00619	veNOG28414;opiNOG11136;veNOG06420;veNOG14836	R	-	gi|1024991915|ref|XP_016316114.1| PREDICTED: NACHT, LRR and PYD domains-containing protein 1-like [Sinocyclocheilus anshuiensis]
CI01000223_00344161_00348033	CI01000223	343730	348441	-	1670	CI01000223_00344161_00348033	GO:0005634;GO:0051233;GO:0007507;GO:0000775;GO:0032133;GO:0005737;GO:0000070;GO:0051301	K11514	PF10512;PF10444	veNOG07226	D	sp|Q5XLR4|BORE1_DANRE Borealin OS=Danio rerio GN=cdca8 PE=2 SV=2	gi|54042464|gb|AAV28474.1| cell division cycle associated 8 [Danio rerio]
CI01000186_00661361_00666431	CI01000186	661032	666460	+	1399	CI01000186_00661361_00666431	GO:0005524	K17681	PF00004;PF12037	veNOG00754	O	sp|Q6PAX2|ATD3B_XENLA ATPase family AAA domain-containing protein 3-B OS=Xenopus laevis GN=atad3-b PE=2 SV=1	gi|45387821|ref|NP_991266.1| ATPase family AAA domain-containing protein 3 [Danio rerio] &gt;gi|41944868|gb|AAH65962.1| ATPase family, AAA domain containing 3B [Danio rerio]
CI01000340_00035016_00043632	CI01000340	35016	44034	-	2317	CI01000340_00035016_00043632	-	K12404	PF03127;PF02883;PF00790	veNOG09613	U	sp|Q9NZ52|GGA3_HUMAN ADP-ribosylation factor-binding protein GGA3 OS=Homo sapiens GN=GGA3 PE=1 SV=1	gi|1025383716|ref|XP_016401244.1| PREDICTED: ADP-ribosylation factor-binding protein GGA3-like [Sinocyclocheilus rhinocerous]
CI01000069_03835903_03837843	CI01000069	3835903	3838319	+	1904	CI01000069_03835903_03837843	-	K04459	PF00782	veNOG04028;veNOG20778	V	sp|O09112|DUS8_MOUSE Dual specificity protein phosphatase 8 OS=Mus musculus GN=Dusp8 PE=2 SV=1	gi|1024962879|ref|XP_016302550.1| PREDICTED: dual specificity protein phosphatase 16-like [Sinocyclocheilus anshuiensis]
CI01000027_05061061_05063086	CI01000027	5059739	5063414	+	2697	CI01000027_05061061_05063086	GO:0008289;GO:0006869;GO:0005576;GO:0042157	K04524	PF01442	veNOG14985	T	sp|O42364|APOEB_DANRE Apolipoprotein Eb OS=Danio rerio GN=apoeb PE=2 SV=1	gi|966698983|gb|KTG31224.1| hypothetical protein cypCar_00041879 [Cyprinus carpio]
CI01000091_00502517_00506846	CI01000091	502517	506846	-	598	CI01000091_00502517_00506846	GO:0005488	K13098	PF00641;PF00076	veNOG05594;veNOG34628;NOG64275	RK	sp|Q92804|RBP56_HUMAN TATA-binding protein-associated factor 2N OS=Homo sapiens GN=TAF15 PE=1 SV=1	gi|1024944081|ref|XP_016361017.1| PREDICTED: RNA-binding protein FUS-like isoform X1 [Sinocyclocheilus anshuiensis]
CI01000027_01082314_01087880	CI01000027	1081949	1088604	-	2679	CI01000027_01082314_01087880	-	K04523	PF00627;PF00240	veNOG08797	O	sp|Q8R317|UBQL1_MOUSE Ubiquilin-1 OS=Mus musculus GN=Ubqln1 PE=1 SV=1	gi|71534262|ref|NP_998521.2| ubiquilin-4 [Danio rerio] &gt;gi|71051766|gb|AAH98879.1| Ataxin-1 ubiquitin-like interacting protein [Danio rerio]
CI01000040_06461477_06485579	CI01000040	6461385	6486164	+	2507	CI01000040_06461477_06485579	-	-	-	veNOG14663	S	sp|Q8WVV4|POF1B_HUMAN Protein POF1B OS=Homo sapiens GN=POF1B PE=1 SV=3	gi|1025375725|ref|XP_016399081.1| PREDICTED: protein POF1B-like [Sinocyclocheilus rhinocerous]
CI01000357_00593665_00627676	CI01000357	593211	627716	-	4169	CI01000357_00593665_00627676	-	K18409	PF00567;PF00270	veNOG11360	R	sp|Q587J7|TDR12_HUMAN Putative ATP-dependent RNA helicase TDRD12 OS=Homo sapiens GN=TDRD12 PE=2 SV=2	gi|1025326357|ref|XP_016388161.1| PREDICTED: putative ATP-dependent RNA helicase TDRD12 [Sinocyclocheilus rhinocerous]
CI01000308_01300803_01359626	CI01000308	1300619	1360097	-	2182	CI01000308_01300803_01359626	GO:0043169;GO:0005978;GO:0004553;GO:0003844	K00700	PF00128;PF02922	veNOG05736	G	sp|Q6T308|GLGB_FELCA 1,4-alpha-glucan-branching enzyme OS=Felis catus GN=GBE1 PE=2 SV=1	gi|1025190805|ref|XP_016423694.1| PREDICTED: 1,4-alpha-glucan-branching enzyme-like [Sinocyclocheilus rhinocerous]
CI01000021_00607807_00622265	CI01000021	607582	622755	-	1267	CI01000021_00607807_00622265	-	-	-	-	-	-	-
CI01000150_00510646_00526710	CI01000150	510627	526911	-	874	CI01000150_00510646_00526710	-	-	-	-	-	-	-
CI01000320_03616557_03637085	CI01000320	3615842	3638047	+	2364	CI01000320_03616557_03637085	GO:0005524	K20217	PF00179	veNOG02690;COG5078	O	sp|P51965|UB2E1_HUMAN Ubiquitin-conjugating enzyme E2 E1 OS=Homo sapiens GN=UBE2E1 PE=1 SV=1	gi|1025121565|ref|XP_016412867.1| PREDICTED: ubiquitin-conjugating enzyme E2 E1 [Sinocyclocheilus rhinocerous] &gt;gi|1025121571|ref|XP_016412868.1| PREDICTED: ubiquitin-conjugating enzyme E2 E1 [Sinocyclocheilus rhinocerous]
CI01000053_01010657_01061910	CI01000053	1010657	1062169	+	5259	CI01000053_01010657_01061910	-	-	PF07686;PF13927;PF00041	veNOG02545	T	sp|Q9UPX0|TUTLB_HUMAN Protein turtle homolog B OS=Homo sapiens GN=IGSF9B PE=2 SV=2	gi|1025270396|ref|XP_016374415.1| PREDICTED: protein turtle homolog B-like isoform X1 [Sinocyclocheilus rhinocerous]
CI01000010_08624504_08629844	CI01000010	8624342	8629844	-	1133	CI01000010_08624504_08629844	-	K08795	PF00069	opiNOG00173;veNOG10871;veNOG05641	TR	sp|Q9QYK9|KCC1B_MOUSE Calcium/calmodulin-dependent protein kinase type 1B OS=Mus musculus GN=Pnck PE=1 SV=1	gi|1024949825|ref|XP_016295602.1| PREDICTED: calcium/calmodulin-dependent protein kinase type 1B-like [Sinocyclocheilus anshuiensis]
CI01085687_00000156_00000642	CI01085687	156	642	+	183	CI01085687_00000156_00000642	-	-	-	veNOG05178;veNOG26683	S	-	gi|1025157368|ref|XP_016417718.1| PREDICTED: membrane-spanning 4-domains subfamily A member 8-like [Sinocyclocheilus rhinocerous]
CI01000119_00105265_00109831	CI01000119	105265	109874	+	525	CI01000119_00105265_00109831	-	-	PF15006	veNOG14652	S	sp|B5FX50|CT027_TAEGU UPF0687 protein C20orf27 homolog OS=Taeniopygia guttata PE=2 SV=1	gi|966706690|gb|KTG38931.1| hypothetical protein cypCar_00020386 [Cyprinus carpio]
CI01000340_15802368_15806754	CI01000340	15800893	15807394	-	3609	CI01000340_15802368_15806754	-	K04664	PF00688;PF00019	veNOG08835	T	sp|P43026|GDF5_HUMAN Growth/differentiation factor 5 OS=Homo sapiens GN=GDF5 PE=1 SV=3	gi|1025134388|ref|XP_016352230.1| PREDICTED: growth/differentiation factor 5-like [Sinocyclocheilus anshuiensis]
CI01000013_01220794_01229752	CI01000013	1220794	1230958	+	2589	CI01000013_01220794_01229752	GO:0007186;GO:0005887;GO:0004968;GO:0042277	K04280	PF00001	veNOG00399	T	sp|Q95MG6|GNRR2_CALJA Gonadotropin-releasing hormone II receptor OS=Callithrix jacchus GN=GNRHR2 PE=2 SV=1	gi|1025280768|ref|XP_016377221.1| PREDICTED: putative gonadotropin-releasing hormone II receptor [Sinocyclocheilus rhinocerous]
CI01000057_05553430_05562372	CI01000057	5551558	5562448	-	2587	CI01000057_05553430_05562372	-	-	PF00965	veNOG01682;NOG206122	RB	sp|Q9W6B4|TIMP3_SCYTO Metalloproteinase inhibitor 3 OS=Scyliorhinus torazame GN=TIMP3 PE=2 SV=1	gi|1020530170|ref|XP_016104801.1| PREDICTED: metalloproteinase inhibitor 2-like isoform X1 [Sinocyclocheilus grahami]
CI01000066_02808136_02808643	CI01000066	2806997	2808680	+	1632	CI01000066_02808136_02808643	-	-	-	-	-	-	-
CI01000325_08504398_08512325	CI01000325	8503428	8513052	+	2201	CI01000325_08504398_08512325	GO:0016021;GO:0003014	K06546	PF05283	veNOG26121	R	sp|Q9R0L9|MUC24_MOUSE Sialomucin core protein 24 OS=Mus musculus GN=Cd164 PE=1 SV=1	gi|113680211|ref|NP_001038256.1| sialomucin core protein 24 precursor [Danio rerio] &gt;gi|141796259|gb|AAI39625.1| CD164 molecule, sialomucin [Danio rerio]
CI01000040_03825419_03834200	CI01000040	3825122	3834211	-	1958	CI01000040_03825419_03834200	-	-	-	veNOG03951	K	sp|Q8CDG5|CRERF_MOUSE CREB3 regulatory factor OS=Mus musculus GN=Crebrf PE=2 SV=1	gi|966706041|gb|KTG38282.1| hypothetical protein cypCar_00027075 [Cyprinus carpio]
CI01000001_02173311_02179118	CI01000001	2172770	2180987	-	3457	CI01000001_02173311_02179118	-	-	-	-	-	-	-
CI01000012_02813455_02824934	CI01000012	2813363	2824934	-	728	CI01000012_02813455_02824934	-	-	PF10256	veNOG10882	S	sp|Q2TAP0|GOG7B_HUMAN Golgin subfamily A member 7B OS=Homo sapiens GN=GOLGA7B PE=2 SV=2	gi|966715239|gb|KTG47477.1| hypothetical protein cypCar_00020316 [Cyprinus carpio]
CI01000344_00134671_00137230	CI01000344	134359	137976	-	2081	CI01000344_00134671_00137230	GO:0016021	K16826	PF07686	veNOG24364	T	-	gi|1025115147|ref|XP_016403371.1| PREDICTED: uncharacterized protein LOC107736450 [Sinocyclocheilus rhinocerous]
CI01000166_00555079_00556668	CI01000166	554035	558231	+	2832	CI01000166_00555079_00556668	GO:0021555	-	-	veNOG23238	R	sp|A6QLJ4|C42S2_BOVIN CDC42 small effector protein 2 OS=Bos taurus GN=CDC42SE2 PE=3 SV=1	gi|1025258311|ref|XP_016371149.1| PREDICTED: CDC42 small effector protein 2-like [Sinocyclocheilus rhinocerous] &gt;gi|1025258315|ref|XP_016371150.1| PREDICTED: CDC42 small effector protein 2-like [Sinocyclocheilus rhinocerous] &gt;gi|1025258319|ref|XP_016371151.1| PREDICTED: CDC42 small effector protein 2-like [Sinocyclocheilus rhinocerous]
CI01000109_00763980_00772728	CI01000109	763980	772728	-	2634	CI01000109_00763980_00772728	GO:0007186;GO:0016021;GO:0005886;GO:0004930	-	PF01094;PF00003;PF07562	KOG1056	T	sp|P48442|CASR_RAT Extracellular calcium-sensing receptor OS=Rattus norvegicus GN=Casr PE=1 SV=1	gi|1020530152|ref|XP_016104792.1| PREDICTED: extracellular calcium-sensing receptor-like [Sinocyclocheilus grahami]
CI01000092_04284298_04291859	CI01000092	4284298	4291859	+	635	CI01000092_04284298_04291859	GO:0005739	-	PF07978	veNOG08753	S	sp|Q9PU58|NIPS2_DANRE Protein NipSnap homolog 2 OS=Danio rerio GN=nipsnap2 PE=2 SV=2	gi|1020526754|ref|XP_016102978.1| PREDICTED: protein NipSnap homolog 2 [Sinocyclocheilus grahami]
CI01180000_10441696_10442635	CI01180000	10441696	10442635	-	618	CI01180000_10441696_10442635	-	-	PF00354	veNOG07544	R	sp|P12246|SAMP_MOUSE Serum amyloid P-component OS=Mus musculus GN=Apcs PE=1 SV=2	gi|1020549928|ref|XP_016109446.1| PREDICTED: jeltraxin-like [Sinocyclocheilus grahami]
CI01000083_00169185_00173486	CI01000083	168916	173486	-	1301	CI01000083_00169185_00173486	-	-	PF00615	veNOG01287	T	sp|Q8NE09|RGS22_HUMAN Regulator of G-protein signaling 22 OS=Homo sapiens GN=RGS22 PE=1 SV=3	gi|1020565316|ref|XP_016112533.1| PREDICTED: regulator of G-protein signaling 22 [Sinocyclocheilus grahami]
CI01000325_00000613_00021264	CI01000325	613	21264	+	1030	CI01000325_00000613_00021264	-	K11426	PF01753;PF00856	veNOG02799;COG2940;opiNOG12115	RB	sp|Q5RGL7|SMY2B_DANRE N-lysine methyltransferase SMYD2-B OS=Danio rerio GN=smyd2b PE=2 SV=2	gi|1020466204|ref|XP_016138049.1| PREDICTED: N-lysine methyltransferase SMYD2-B [Sinocyclocheilus grahami]
CI01000154_00797516_00828865	CI01000154	797401	828865	-	1681	CI01000154_00797516_00828865	-	K04263	PF00001	veNOG07491	T	sp|P43253|PI2R_RAT Prostacyclin receptor OS=Rattus norvegicus GN=Ptgir PE=1 SV=1	gi|1025402364|ref|XP_016408306.1| PREDICTED: prostacyclin receptor-like [Sinocyclocheilus rhinocerous]
CI01000055_05693578_05697926	CI01000055	5693514	5698294	+	1623	CI01000055_05693578_05697926	-	-	PF13349	veNOG04046	S	sp|Q8N0U4|F185A_HUMAN Protein FAM185A OS=Homo sapiens GN=FAM185A PE=2 SV=3	gi|966656953|gb|KTF91807.1| hypothetical protein cypCar_00013156 [Cyprinus carpio]
CI01000000_01005677_01006063	CI01000000	1005400	1006589	+	1190	CI01000000_01005677_01006063	-	-	-	veNOG23727;veNOG02846	S	sp|Q6ZVD7|STOX1_HUMAN Storkhead-box protein 1 OS=Homo sapiens GN=STOX1 PE=1 SV=2	gi|688584650|ref|XP_009306020.1| PREDICTED: storkhead-box protein 2-like isoform X1 [Danio rerio]
CI01000319_03328863_03353336	CI01000319	3328493	3353398	-	2736	CI01000319_03328863_03353336	-	-	PF05672	veNOG03732	S	sp|Q3KQU3|MA7D1_HUMAN MAP7 domain-containing protein 1 OS=Homo sapiens GN=MAP7D1 PE=1 SV=1	gi|966698081|gb|KTG30373.1| hypothetical protein cypCar_00009145 [Cyprinus carpio]
CI01000001_05075984_05079729	CI01000001	5075984	5079731	+	842	CI01000001_05075984_05079729	-	-	PF00620	KOG4270;NOG210134	ST	sp|O94988|FA13A_HUMAN Protein FAM13A OS=Homo sapiens GN=FAM13A PE=1 SV=2	gi|1024959051|ref|XP_016300514.1| PREDICTED: protein FAM13A-like isoform X1 [Sinocyclocheilus anshuiensis]
CI01000375_00193522_00217261	CI01000375	193522	217995	+	6426	CI01000375_00193522_00217261	-	-	PF00625;PF16610;PF00595;PF04822	veNOG03781	T	sp|Q8TDM6|DLG5_HUMAN Disks large homolog 5 OS=Homo sapiens GN=DLG5 PE=1 SV=4	gi|1020471725|ref|XP_016140998.1| PREDICTED: disks large homolog 5-like isoform X1 [Sinocyclocheilus grahami]
CI01000010_04028461_04031710	CI01000010	4028297	4031710	-	1333	CI01000010_04028461_04031710	-	-	PF00530;PF13895	veNOG17939;veNOG11722	TR	sp|A1L4H1|SRCRL_HUMAN Soluble scavenger receptor cysteine-rich domain-containing protein SSC5D OS=Homo sapiens GN=SSC5D PE=1 SV=3	gi|1024926183|ref|XP_016356633.1| PREDICTED: deleted in malignant brain tumors 1 protein-like [Sinocyclocheilus anshuiensis]
CI01000026_04611041_04615191	CI01000026	4611025	4615191	-	1914	CI01000026_04611041_04615191	-	-	PF00069	KOG0583	T	sp|Q9YHZ5|PIM2_DANRE Serine/threonine-protein kinase pim-2 OS=Danio rerio GN=pim2 PE=2 SV=2	gi|966715518|gb|KTG47756.1| hypothetical protein cypCar_00015840 [Cyprinus carpio]
CI01000330_02270814_02271081	CI01000330	2270814	2271532	+	652	CI01000330_02270814_02271081	-	-	-	-	-	-	-
CI01000146_01949114_01954209	CI01000146	1948955	1954660	+	1177	CI01000146_01949114_01954209	-	-	PF06625	veNOG19313	S	sp|O95990|F107A_HUMAN Protein FAM107A OS=Homo sapiens GN=FAM107A PE=1 SV=1	gi|1024943127|ref|XP_016360757.1| PREDICTED: protein FAM107B-like isoform X3 [Sinocyclocheilus anshuiensis]
CI01000009_09380339_09381069	CI01000009	9380286	9381069	-	572	CI01000009_09380339_09381069	-	-	PF00030	veNOG08421	S	sp|P48649|CRGM2_CHIID Gamma-crystallin M2 OS=Chiloscyllium indicum GN=GM2 PE=2 SV=2	gi|1025329120|ref|XP_016388932.1| PREDICTED: gamma-crystallin M2-like [Sinocyclocheilus rhinocerous]
CI01000204_00271307_00299725	CI01000204	269992	299725	-	2707	CI01000204_00271307_00299725	GO:0016310;GO:0004674;GO:0000166	K04515	PF08332;PF00069	veNOG04411	T	sp|P28652|KCC2B_MOUSE Calcium/calmodulin-dependent protein kinase type II subunit beta OS=Mus musculus GN=Camk2b PE=1 SV=2	gi|972948208|ref|XP_015215904.1| PREDICTED: calcium/calmodulin-dependent protein kinase type II subunit beta isoform X31 [Lepisosteus oculatus]
CI01000032_02057280_02081432	CI01000032	2056453	2081634	-	2844	CI01000032_02057280_02081432	-	K16580	PF15301	veNOG02885	S	sp|Q7SXC6|SLAIL_DANRE SLAIN motif-containing protein-like OS=Danio rerio GN=zgc:66447 PE=2 SV=1	gi|1020558714|ref|XP_016111208.1| PREDICTED: SLAIN motif-containing protein-like isoform X1 [Sinocyclocheilus grahami]
CI01000327_00386931_00400136	CI01000327	386820	400136	-	547	CI01000327_00386931_00400136	GO:0007186;GO:0016021;GO:0005886;GO:0004930	K08469	-	veNOG05044	T	sp|Q8C419|GP158_MOUSE Probable G-protein coupled receptor 158 OS=Mus musculus GN=Gpr158 PE=1 SV=2	gi|929317244|ref|XP_014036476.1| PREDICTED: probable G-protein coupled receptor 158 [Salmo salar]
CI01000253_00006667_00010401	CI01000253	6440	10401	-	872	CI01000253_00006667_00010401	-	-	-	veNOG29789;veNOG05562	R	-	gi|1020557765|ref|XP_016111022.1| PREDICTED: SLAM family member 5-like [Sinocyclocheilus grahami]
CI01000010_06855220_06945434	CI01000010	6855220	6945434	+	1332	CI01000010_06855220_06945434	-	-	PF00147	veNOG06496	S	sp|Q0P4P2|FBCD1_XENTR Fibrinogen C domain-containing protein 1 OS=Xenopus tropicalis GN=fibcd1 PE=2 SV=1	gi|292616727|ref|XP_001922345.2| PREDICTED: fibrinogen C domain-containing protein 1 [Danio rerio] &gt;gi|528487264|ref|XP_005166963.1| PREDICTED: fibrinogen C domain-containing protein 1 [Danio rerio]
CI01000348_01267530_01307654	CI01000348	1267530	1307654	+	1470	CI01000348_01267530_01307654	-	K04997	PF01007	veNOG04613	P	sp|Q90854|KCNJ3_CHICK G protein-activated inward rectifier potassium channel 1 OS=Gallus gallus GN=KCNJ3 PE=2 SV=1	gi|1025131167|ref|XP_016414589.1| PREDICTED: G protein-activated inward rectifier potassium channel 1 [Sinocyclocheilus rhinocerous]
CI01000325_06648629_06649367	CI01000325	6648150	6650477	-	1925	CI01000325_06648629_06649367	-	-	-	veNOG07887	S	-	gi|1025313700|ref|XP_016384737.1| PREDICTED: sushi domain-containing protein 6-like isoform X1 [Sinocyclocheilus rhinocerous]
CI01000110_00453172_00478247	CI01000110	453111	478258	+	2448	CI01000110_00453172_00478247	GO:0016020;GO:0005044;GO:0016641;GO:0005507;GO:0055114	K00280	PF00530;PF01186	opiNOG00583;veNOG00874	R	sp|F1RD85|LOX3A_DANRE Lysyl oxidase homolog 3A OS=Danio rerio GN=loxl3a PE=2 SV=1	gi|1025228990|ref|XP_016431744.1| PREDICTED: lysyl oxidase homolog 3-like isoform X3 [Sinocyclocheilus rhinocerous]
CI01051881_00000530_00000764	CI01051881	341	764	-	424	CI01051881_00000530_00000764	-	-	-	veNOG15334	R	sp|A1L243|MESD_DANRE LRP chaperone MESD OS=Danio rerio GN=mesd PE=2 SV=2	gi|966659827|gb|KTF94681.1| hypothetical protein cypCar_00015107 [Cyprinus carpio]
CI01000304_10209150_10210418	CI01000304	10208635	10210891	-	2257	CI01000304_10209150_10210418	-	-	PF00001	veNOG11745	R	sp|Q9JJS7|P2RY4_MOUSE P2Y purinoceptor 4 OS=Mus musculus GN=P2ry4 PE=2 SV=1	gi|1025310276|ref|XP_016383814.1| PREDICTED: P2Y purinoceptor 3-like [Sinocyclocheilus rhinocerous]
CI01054194_00000063_00002037	CI01054194	63	2037	-	855	CI01054194_00000063_00002037	GO:0016051;GO:0003824	K05304	PF03102	COG2089;veNOG14730	HM	sp|Q9NR45|SIAS_HUMAN Sialic acid synthase OS=Homo sapiens GN=NANS PE=1 SV=2	gi|1020538615|ref|XP_016107113.1| PREDICTED: sialic acid synthase-like [Sinocyclocheilus grahami]
CI01000339_00106505_00110330	CI01000339	106417	110596	-	849	CI01000339_00106505_00110330	-	-	PF01592	veNOG00966	C	sp|Q9H1K1|ISCU_HUMAN Iron-sulfur cluster assembly enzyme ISCU, mitochondrial OS=Homo sapiens GN=ISCU PE=1 SV=2	gi|54261801|ref|NP_001003632.1| iron-sulfur cluster assembly enzyme ISCU, mitochondrial [Danio rerio] &gt;gi|50418507|gb|AAH78196.1| Si:ch211-191d15.2 [Danio rerio]
CI01000087_02068547_02078508	CI01000087	2068198	2078637	+	1423	CI01000087_02068547_02078508	-	K18994	-	veNOG04553	A	sp|Q7L7V1|DHX32_HUMAN Putative pre-mRNA-splicing factor ATP-dependent RNA helicase DHX32 OS=Homo sapiens GN=DHX32 PE=1 SV=1	gi|1025404461|ref|XP_016408873.1| PREDICTED: putative pre-mRNA-splicing factor ATP-dependent RNA helicase DHX32 [Sinocyclocheilus rhinocerous]
CI01000027_02156853_02161914	CI01000027	2156853	2162004	+	1110	CI01000027_02156853_02161914	-	-	PF00076	veNOG02891	R	sp|Q6DRG1|RBM42_DANRE RNA-binding protein 42 OS=Danio rerio GN=rbm42 PE=2 SV=2	gi|966646350|gb|KTF81262.1| hypothetical protein cypCar_00040408 [Cyprinus carpio]
CI01000030_04647039_04659315	CI01000030	4646936	4659315	-	1015	CI01000030_04647039_04659315	GO:0005488	K02207	PF00179	veNOG00632	O	sp|P49427|UB2R1_HUMAN Ubiquitin-conjugating enzyme E2 R1 OS=Homo sapiens GN=CDC34 PE=1 SV=2	gi|1020420480|ref|XP_016129250.1| PREDICTED: ubiquitin-conjugating enzyme E2 R1-like [Sinocyclocheilus grahami]
CI01053766_00000008_00000793	CI01053766	8	793	-	786	CI01053766_00000008_00000793	GO:0007399;GO:0005887;GO:0007156;GO:0005509;GO:0007267	K16493	PF00028	veNOG28192	S	sp|Q91Y13|PCDA7_MOUSE Protocadherin alpha-7 OS=Mus musculus GN=Pcdha7 PE=1 SV=1	gi|1024969041|ref|XP_016305851.1| PREDICTED: protocadherin gamma-A7-like [Sinocyclocheilus anshuiensis]
CI01000315_01181862_01186477	CI01000315	1181612	1186477	-	1575	CI01000315_01181862_01186477	-	-	PF00084	veNOG05647	S	sp|E7FEC4|SUSD4_DANRE Sushi domain-containing protein 4 OS=Danio rerio GN=susd4 PE=3 SV=1	gi|1025396693|ref|XP_016406770.1| PREDICTED: sushi domain-containing protein 4 [Sinocyclocheilus rhinocerous]
CI01000049_04126260_04127962	CI01000049	4125683	4130451	-	3435	CI01000049_04126260_04127962	-	-	-	-	-	-	-
CI01000046_06553680_06556870	CI01000046	6552326	6557725	+	2728	CI01000046_06553680_06556870	-	-	-	-	-	-	-
CI01000030_10775818_10796010	CI01000030	10773601	10796653	+	5404	CI01000030_10775818_10796010	-	-	PF07686	veNOG05562	R	-	gi|1025300095|ref|XP_016381027.1| PREDICTED: uncharacterized protein LOC107718459 [Sinocyclocheilus rhinocerous]
CI01045229_00000609_00001495	CI01045229	609	1495	+	887	CI01045229_00000609_00001495	-	-	PF14484;PF05729	veNOG06420	R	sp|Q7RTR2|NLRC3_HUMAN NLR family CARD domain-containing protein 3 OS=Homo sapiens GN=NLRC3 PE=1 SV=2	gi|1024996891|ref|XP_016317812.1| PREDICTED: protein NLRC3-like [Sinocyclocheilus anshuiensis]
CI01000340_19181273_19189266	CI01000340	19181273	19189536	+	1916	CI01000340_19181273_19189266	-	K00637	PF03062	veNOG03619	I	sp|O77759|SOAT2_CHLAE Sterol O-acyltransferase 2 OS=Chlorocebus aethiops GN=SOAT2 PE=2 SV=1	gi|1025060973|ref|XP_016333053.1| PREDICTED: sterol O-acyltransferase 2-like isoform X1 [Sinocyclocheilus anshuiensis] &gt;gi|1025060977|ref|XP_016333054.1| PREDICTED: sterol O-acyltransferase 2-like isoform X2 [Sinocyclocheilus anshuiensis]
CI01000006_03244690_03253311	CI01000006	3244573	3253311	-	1933	CI01000006_03244690_03253311	GO:0033339;GO:0061469;GO:0061512;GO:0036064;GO:0060972;GO:0070121;GO:0008593;GO:0060028;GO:0060027;GO:1905515;GO:0005813;GO:0034464;GO:0005119;GO:0001947;GO:0003341;GO:0005113;GO:0032402;GO:0005930	K16746	PF14779	veNOG13117	R	sp|Q8NFJ9|BBS1_HUMAN Bardet-Biedl syndrome 1 protein OS=Homo sapiens GN=BBS1 PE=1 SV=1	gi|190336702|gb|AAI62155.1| Bardet-Biedl syndrome 1 [Danio rerio]
CI01000001_10513629_10520878	CI01000001	10513563	10521054	-	1694	CI01000001_10513629_10520878	GO:0045165;GO:0060070;GO:0030182;GO:0005615;GO:0030917;GO:0005578;GO:0005109	K01357	PF00110	veNOG01359	T	sp|Q801F7|WN10B_DANRE Protein Wnt-10b OS=Danio rerio GN=wnt10b PE=2 SV=1	gi|751998260|gb|AJG06077.1| Wnt10b, partial [Danio rerio]
CI01000568_00004353_00005036	CI01000568	3942	5036	-	1095	CI01000568_00004353_00005036	-	-	-	opiNOG29374;veNOG15814	R	sp|Q5SVZ6|ZMYM1_HUMAN Zinc finger MYM-type protein 1 OS=Homo sapiens GN=ZMYM1 PE=1 SV=1	gi|939307571|ref|XP_014268910.1| PREDICTED: zinc finger MYM-type protein 1-like [Maylandia zebra]
CI01000026_06716748_06729238	CI01000026	6716564	6730322	-	2825	CI01000026_06716748_06729238	-	-	PF02187;PF00307	veNOG00360;veNOG01455	Z	sp|O43903|GAS2_HUMAN Growth arrest-specific protein 2 OS=Homo sapiens GN=GAS2 PE=1 SV=1	gi|1025402773|ref|XP_016408420.1| PREDICTED: growth arrest-specific protein 2-like [Sinocyclocheilus rhinocerous]
CI01000026_06422488_06426925	CI01000026	6422413	6427191	+	980	CI01000026_06422488_06426925	-	-	-	-	-	-	-
CI01099105_00000247_00000431	CI01099105	207	431	-	225	CI01099105_00000247_00000431	-	K06712	-	KOG2177;NOG179522;veNOG05912	OR	sp|P19474|RO52_HUMAN E3 ubiquitin-protein ligase TRIM21 OS=Homo sapiens GN=TRIM21 PE=1 SV=1	gi|1020588565|ref|XP_016115675.1| PREDICTED: butyrophilin subfamily 1 member A1-like [Sinocyclocheilus grahami]
CI01043648_00000327_00001076	CI01043648	327	1166	+	436	CI01043648_00000327_00001076	-	K09624	PF00530	veNOG16253;meNOG16345;veNOG09433	OE	sp|Q5G265|NETR_SAGLB Neurotrypsin OS=Saguinus labiatus GN=PRSS12 PE=3 SV=1	gi|966648402|gb|KTF83312.1| hypothetical protein cypCar_00025599, partial [Cyprinus carpio]
CI01026267_00001687_00002442	CI01026267	1687	2442	+	585	CI01026267_00001687_00002442	-	K12567	PF00041;PF07679	veNOG06654	Z	sp|Q8WZ42|TITIN_HUMAN Titin OS=Homo sapiens GN=TTN PE=1 SV=4	gi|966648423|gb|KTF83333.1| hypothetical protein cypCar_00009718, partial [Cyprinus carpio]
CI01000003_02422051_02446833	CI01000003	2422051	2446837	+	2143	CI01000003_02422051_02446833	-	-	PF10265	veNOG02540	S	sp|Q5XJS0|MIGA1_DANRE Mitoguardin 1 OS=Danio rerio GN=miga1 PE=2 SV=1	gi|1025354818|ref|XP_016386121.1| PREDICTED: LOW QUALITY PROTEIN: mitoguardin-1-like [Sinocyclocheilus rhinocerous]
CI01018141_00000088_00000396	CI01018141	88	396	+	309	CI01018141_00000088_00000396	-	-	-	veNOG21075;veNOG14883	TR	-	gi|1024969255|ref|XP_016305968.1| PREDICTED: polymeric immunoglobulin receptor-like, partial [Sinocyclocheilus anshuiensis]
CI01000050_03798634_03799395	CI01000050	3798615	3799395	-	781	CI01000050_03798634_03799395	-	-	-	veNOG22146;veNOG33085;fiNOG17721;NOG15745	R	-	gi|973218179|ref|XP_015195502.1| PREDICTED: uncharacterized protein LOC107076387, partial [Lepisosteus oculatus]
CI01000018_00791508_00801917	CI01000018	791383	802946	+	2147	CI01000018_00791508_00801917	GO:0005791;GO:0006613;GO:0016021	K14010	PF08390;PF03798	veNOG01373	U	sp|Q6DED0|TR1L1_XENLA Translocating chain-associated membrane protein 1-like 1 OS=Xenopus laevis GN=tram1l1 PE=2 SV=1	gi|1024961039|ref|XP_016301561.1| PREDICTED: translocating chain-associated membrane protein 1-like 1 [Sinocyclocheilus anshuiensis]
CI01000053_00678066_00685960	CI01000053	677932	687806	-	4083	CI01000053_00678066_00685960	GO:0004712;GO:0004674;GO:0005524;GO:0046777	K08825	PF00069	veNOG07170	T	sp|Q61214|DYR1A_MOUSE Dual specificity tyrosine-phosphorylation-regulated kinase 1A OS=Mus musculus GN=Dyrk1a PE=1 SV=1	gi|528501612|ref|XP_002664656.2| PREDICTED: dual specificity tyrosine-phosphorylation-regulated kinase 1A [Danio rerio] &gt;gi|528501614|ref|XP_005157595.1| PREDICTED: dual specificity tyrosine-phosphorylation-regulated kinase 1A [Danio rerio]
CI01000105_01594096_01594462	CI01000105	1592933	1594462	-	1530	CI01000105_01594096_01594462	-	K14361	-	veNOG24761	O	-	gi|1024972538|ref|XP_016307743.1| PREDICTED: uncharacterized protein LOC107662290 isoform X1 [Sinocyclocheilus anshuiensis]
CI01000004_14557340_14560918	CI01000004	14557281	14561042	-	1398	CI01000004_14557340_14560918	-	-	PF07686	veNOG25121	R	-	gi|688538314|ref|XP_009296953.1| PREDICTED: uncharacterized protein LOC103910075 [Danio rerio]
CI01000029_05229020_05230030	CI01000029	5227179	5230139	-	2961	CI01000029_05229020_05230030	GO:0007186;GO:0001594;GO:0016021	K05051	PF00001	veNOG09910	T	sp|Q8HZ64|TAAR1_MACMU Trace amine-associated receptor 1 OS=Macaca mulatta GN=TAAR1 PE=3 SV=1	gi|1025380933|ref|XP_016400477.1| PREDICTED: trace amine-associated receptor 1-like [Sinocyclocheilus rhinocerous]
CI01000306_01859514_01870761	CI01000306	1859005	1870822	-	2418	CI01000306_01859514_01870761	-	-	PF04548	veNOG09902	R	sp|Q75N62|GIMA8_MOUSE GTPase IMAP family member 8 OS=Mus musculus GN=Gimap8 PE=1 SV=1	gi|1025268229|ref|XP_016373838.1| PREDICTED: GTPase IMAP family member 8-like [Sinocyclocheilus rhinocerous]
CI01000093_00766249_00769928	CI01000093	765487	771454	-	3293	CI01000093_00766249_00769928	-	-	-	-	-	-	-
CI01116846_00000225_00000654	CI01116846	187	654	-	391	CI01116846_00000225_00000654	-	-	PF13927	fiNOG19213	T	-	gi|1025075241|ref|XP_016338431.1| PREDICTED: basement membrane-specific heparan sulfate proteoglycan core protein-like [Sinocyclocheilus anshuiensis]
CI01000009_12863333_13023317	CI01000009	12862620	13023317	-	103368	CI01000009_12863333_13023317	-	K12567	PF09042;PF13927;PF00069;PF00041;PF07679	veNOG06654	Z	sp|Q8WZ42|TITIN_HUMAN Titin OS=Homo sapiens GN=TTN PE=1 SV=4	gi|688572321|ref|XP_009303206.1| PREDICTED: titin isoform X9 [Danio rerio]
CI01000353_00319014_00320138	CI01000353	318784	320772	+	1653	CI01000353_00319014_00320138	GO:0005634;GO:0006355;GO:0007275;GO:0043565	K09297	PF00046	veNOG05341	K	sp|Q90471|HXDCA_DANRE Homeobox protein Hox-D12a OS=Danio rerio GN=hoxd12a PE=2 SV=2	gi|1024959791|ref|XP_016300893.1| PREDICTED: homeobox protein Hox-D12a isoform X1 [Sinocyclocheilus anshuiensis]
CI01000315_00986663_00991153	CI01000315	986663	991175	+	701	CI01000315_00986663_00991153	-	K01800	PF02798;PF14497	veNOG12734	O	sp|Q9WVL0|MAAI_MOUSE Maleylacetoacetate isomerase OS=Mus musculus GN=Gstz1 PE=1 SV=1	gi|966671906|gb|KTG05287.1| hypothetical protein cypCar_00025714 [Cyprinus carpio]
CI01000059_02860581_02895676	CI01000059	2860581	2895676	-	4227	CI01000059_02860581_02895676	-	K07532	PF00621;PF09128;PF00595	veNOG11998	T	sp|Q9NZN5|ARHGC_HUMAN Rho guanine nucleotide exchange factor 12 OS=Homo sapiens GN=ARHGEF12 PE=1 SV=1	gi|1025103057|ref|XP_016346043.1| PREDICTED: rho guanine nucleotide exchange factor 12-like isoform X2 [Sinocyclocheilus anshuiensis]
CI01000017_02113006_02113536	CI01000017	2113006	2113763	-	758	CI01000017_02113006_02113536	-	-	-	-	-	-	gi|1025205015|ref|XP_016427152.1| PREDICTED: uncharacterized protein LOC107755027 [Sinocyclocheilus rhinocerous]
CI01000020_07121715_07123668	CI01000020	7121470	7123691	-	964	CI01000020_07121715_07123668	-	K02963	PF01084	veNOG12586	J	sp|P82919|RT18A_BOVIN 28S ribosomal protein S18a, mitochondrial OS=Bos taurus GN=MRPS18A PE=1 SV=3	gi|1025255280|ref|XP_016370344.1| PREDICTED: 28S ribosomal protein S18a, mitochondrial-like [Sinocyclocheilus rhinocerous]
CI01000001_04422037_04431229	CI01000001	4422037	4432132	+	1826	CI01000001_04422037_04431229	-	K10103	PF04300	veNOG08261	R	sp|Q8BK26|FBX44_MOUSE F-box only protein 44 OS=Mus musculus GN=Fbxo44 PE=1 SV=1	gi|56270118|gb|AAH86967.1| F-box protein 44 [Danio rerio]
CI01000059_06791719_06797337	CI01000059	6791662	6797732	+	1016	CI01000059_06791719_06797337	-	-	-	-	-	-	gi|1025400437|ref|XP_016407781.1| PREDICTED: uncharacterized protein LOC107740025 [Sinocyclocheilus rhinocerous]
CI01000027_09398846_09400911	CI01000027	9398846	9401241	+	636	CI01000027_09398846_09400911	GO:0060041;GO:0005690;GO:0000244;GO:0003723;GO:0005687;GO:0046540;GO:0071339;GO:0071011	K12844	-	veNOG00038	A	sp|Q7SXM7|PRP31_DANRE U4/U6 small nuclear ribonucleoprotein Prp31 OS=Danio rerio GN=prpf31 PE=2 SV=1	gi|41055536|ref|NP_956798.1| U4/U6 small nuclear ribonucleoprotein Prp31 [Danio rerio] &gt;gi|82187633|sp|Q7SXM7.1|PRP31_DANRE RecName: Full=U4/U6 small nuclear ribonucleoprotein Prp31; AltName: Full=Pre-mRNA-processing factor 31 &gt;gi|33416359|gb|AAH55531.1| PRP31 pre-mRNA processing factor 31 homolog (yeast) [Danio rerio] &gt;gi|182891838|gb|AAI65364.1| Prpf31 protein [Danio rerio]
CI01000019_03319532_03331126	CI01000019	3319149	3331313	-	873	CI01000019_03319532_03331126	-	-	-	-	-	-	-
[truncated: 31,577 more rows]
