# Supplementary material for: Combined Transcriptomics and Metabolomics Analyses in Grass Carp Under Anesthetic Stress
Source: Front Cell Infect Microbiol. 2022 Jul 11;12:931696. doi: 10.3389/fcimb.2022.931696 (PMC9309352; doi:10.3389/fcimb.2022.931696)
Supplement: Supplementary file 4 [file DataSheet_4.xlsx]

## Sheet: pos
ID

## Sheet: neg
ID
