# Supplementary material for: Combined Transcriptomics and Metabolomics Analyses in Grass Carp Under Anesthetic Stress
Source: Front Cell Infect Microbiol. 2022 Jul 11;12:931696. doi: 10.3389/fcimb.2022.931696 (PMC9309352; doi:10.3389/fcimb.2022.931696)
Supplement: Supplementary file 5 [file DataSheet_5.xlsx]

## Sheet: 1
Sample number	target gene	ct	mean	S.D	reference gene	ct	mean	S.D	ΔCt	mean	ΔΔCt	2(-ΔΔCt)	mean	S.D	SE	P
Control1	cytosolic phospholipase A2 gamma-like isoform X1	23.4648	23.6579	0.608873	β-actin	14.3477	14.0013	0.312455	9.4635	9.65659	-0.193089	1.14321	1.07778	0.424712	0.245208
		23.207			β-actin	14.0586			9.2057		-0.450889	1.36688
		22.832			β-actin	13.3789			8.8307		-0.825889	1.77263
Control2		23.9836			β-actin	13.8555			9.9823		0.325711	0.797905
		23.5195			β-actin	13.832			9.5182		-0.138389	1.10068
		23.0352			β-actin	13.9336			9.0339		-0.622689	1.53974
Control3		24.0898			β-actin	14.2461			10.0885		0.431911	0.741279
		24.0352			β-actin	14.3945			10.0339		0.377311	0.769871
		24.7539			β-actin	13.9648			10.7526		1.09601	0.467808
MD-1		23.9648	26.0525	3.20284	β-actin	14.793	13.6558	0.660299	10.309		0.6524	0.636221	0.446869	0.348948	0.201465	4.31136e-05
		23.5586			β-actin	14.3398			9.90279		0.2462	0.843114
		23.5352			β-actin	14.3555			9.87939		0.2228	0.856901
MD-2		24.207			β-actin	13.2148			10.5512		0.8946	0.537896
		24.1055			β-actin	13.1133			10.4497		0.7931	0.577103
		24.1836			β-actin	13.2617			10.5278		0.8712	0.546692
MD-3		30.3555			β-actin	13.5977			16.6997		7.0431	0.00758256
		30.582			β-actin	13.0898			16.9262		7.2696	0.00648086
		29.9805			β-actin	13.1367			16.3247		6.6681	0.00983336
PD-1		23.918	26.7261	3.05109	β-actin	13.5586	14.0299	0.462948	9.88806		0.231467	0.851769	0.360949	0.332332	0.191872	0.00153305
		24.0508			β-actin	13.7695			10.0209		0.364267	0.776864
		24.3164			β-actin	13.9023			10.2865		0.629867	0.646236
PD-2		30.8789			β-actin	14.6523			16.849		7.19237	0.00683726
		30.793			β-actin	14.0508			16.7631		7.10647	0.00725672
		30.4805			β-actin	14.9258			16.4506		6.79397	0.00901181
PD-3		25.7227			β-actin	14.0039			11.6928		2.03617	0.243811
		25.1602			β-actin	13.7461			11.1303		1.47367	0.360066
		25.2148			β-actin	13.6602			11.1849		1.52827	0.346694
			mean	SE	P
		Control	1.07778	0.245208
		MD	0.446869	0.201465	4.31136e-05
		PD	0.360949	0.191872	0.00153305

## Sheet: 2
Sample number	target gene	ct	mean	S.D	reference gene	ct	mean	S.D	ΔCt	mean	ΔΔCt	2(-ΔΔCt)	mean	S.D	SE	P
Control1	group 3 secretory phospholipase A2-like	22.4961	24.4128	2.00721	β-actin	14.3477	14.0013	0.312455	8.4948	10.4115	-1.91667	3.7755	2.06975	2.26102	1.3054
		21.9492			β-actin	14.0586			7.9479		-2.46357	5.51579
		21.9336			β-actin	13.3789			7.9323		-2.47917	5.57575
Control2		26.8555			β-actin	13.8555			12.8542		2.44273	0.183935
		26.6914			β-actin	13.832			12.6901		2.27863	0.206093
		26.5352			β-actin	13.9336			12.5339		2.12243	0.229659
Control3		25.0898			β-actin	14.2461			11.0885		0.677033	0.62545
		24.0586			β-actin	14.3945			10.0573		-0.354167	1.27825
		24.1055			β-actin	13.9648			10.1042		-0.307267	1.23736
PD-1		21.543	21.9666	0.625641	β-actin	13.5586	14.0299	0.462948	7.51306		-2.89841	7.45605	6.06366	2.80577	1.61991	5.97891e-07
		21.1914			β-actin	13.7695			7.16146		-3.25001	9.51373
		20.9336			β-actin	13.9023			6.90366		-3.50781	11.3751
PD-2		22.8555			β-actin	14.6523			8.82556		-1.58591	3.00197
		22.2227			β-actin	14.0508			8.19276		-2.21871	4.65477
		22.3867			β-actin	14.9258			8.35676		-2.05471	4.1546
PD-3		22.4023			β-actin	14.0039			8.37236		-2.03911	4.10992
		22.2148			β-actin	13.7461			8.18486		-2.22661	4.68033
		21.9492			β-actin	13.6602			7.91926		-2.49221	5.6264
			mean	SE	P
		Control	2.06975	1.3054
		PD	6.06366	1.61991	5.97891e-07

## Sheet: 3
Sample number	target gene	ct	mean	S.D	reference gene	ct	mean	S.D	ΔCt	mean	ΔΔCt	2(-ΔΔCt)	mean	S.D	SE	P
Control1	phospholipase B1, membrane-associated-like isoform X1	24.1523	25.5515	1.37955	β-actin	14.3477	14.0013	0.312455	10.151	11.5502	-1.39917	2.63749	1.54157	1.54457	0.89176
		23.6289			β-actin	14.0586			9.6276		-1.92257	3.79097
		23.4961			β-actin	13.3789			9.4948		-2.05537	4.15649
Control2		26.4961			β-actin	13.8555			12.4948		0.944633	0.519562
		26.0273			β-actin	13.832			12.026		0.475833	0.719051
		26.3789			β-actin	13.9336			12.3776		0.827433	0.563531
Control3		27.0258			β-actin	14.2461			13.0245		1.47433	0.3599
		26.3633			β-actin	14.3945			12.362		0.811833	0.569657
		26.3945			β-actin	13.9648			12.3932		0.843033	0.55747
MG-1		23.9492	24.4075	1.30464	β-actin	14.3633	13.9544	0.408343	9.99479		-1.55538	2.93911	2.86156	1.84602	1.0658	0.119941
		24.2539			β-actin	13.7148			10.2995		-1.25068	2.37953
		23.4648			β-actin	13.7695			9.51039		-2.03978	4.11182
MG-2		26.3477			β-actin	14.2617			12.3933		0.843122	0.557436
		26.043			β-actin	14.1836			12.0886		0.538422	0.688523
		25.8398			β-actin	14.332			11.8854		0.335222	0.792662
MG-3		23.2539			β-actin	14.2148			9.29949		-2.25068	4.75906
		23.3789			β-actin	13.5273			9.42449		-2.12568	4.36408
		23.1367			β-actin	13.2227			9.18229		-2.36788	5.16181
			mean	SE	P
		Control	1.54157	0.89176
		MG	2.86156	1.0658	0.119941

## Sheet: 4
Sample number	target gene	ct	mean	S.D	reference gene	ct	mean	S.D	ΔCt	mean	ΔΔCt	2(-ΔΔCt)	mean	S.D	SE	P
Control1	HRAS-like suppressor 3	28.3867	32.1636	2.72566	β-actin	14.3477	14.0013	0.312455	14.3854	18.1623	-3.77693	13.7079	4.15889	5.98605	3.45605
		29.1914			β-actin	14.0586			15.1901		-2.97223	7.8475
		28.3711			β-actin	13.3789			14.3698		-3.79253	13.8569
Control2		33.0664			β-actin	13.8555			19.0651		0.902767	0.53486
		33.2383			β-actin	13.832			19.237		1.07467	0.474781
		33.293			β-actin	13.9336			19.2917		1.12937	0.457116
Control3		34.7617			β-actin	14.2461			20.7604		2.59807	0.16516
		34.9414			β-actin	14.3945			20.9401		2.77777	0.145817
		34.2227			β-actin	13.9648			20.2214		2.05907	0.239971
MG-1		32.0664	31.5461	1.71244	β-actin	14.3633	13.9544	0.408343	18.112		-0.0503444	1.03551	2.6154	2.65656	1.53376	0.547459
		31.7773			β-actin	13.7148			17.8229		-0.339444	1.26527
		31.332			β-actin	13.7695			17.3776		-0.784744	1.72279
MG-2		33.0586			β-actin	14.2617			19.1042		0.941856	0.520563
		33.9539			β-actin	14.1836			19.9995		1.83716	0.279873
		33.168			β-actin	14.332			19.2136		1.05126	0.482548
MG-3		29.6211			β-actin	14.2148			15.6667		-2.49564	5.6398
		29.6055			β-actin	13.5273			15.6511		-2.51124	5.70112
		29.332			β-actin	13.2227			15.3776		-2.78474	6.89115
			mean	SE	P
		Control	4.15889	3.45605
		MG	2.6154	1.53376	0.547459

## Sheet: 5
Sample number	target gene	ct	mean	S.D	reference gene	ct	mean	S.D	ΔCt	mean	ΔΔCt	2(-ΔΔCt)	mean	S.D	SE	P
Control1	cytosolic phospholipase A2 gamma-like isoform X1	26.9805	26.9757	0.910316	β-actin	14.3477	14.0013	0.312455	12.9792	12.9744	0.00478889	0.996686	1.19785	0.775417	0.447687
		27.2383			β-actin	14.0586			13.237		0.262589	0.833591
		27.3361			β-actin	13.3789			13.3348		0.360389	0.778955
Control2		26.082			β-actin	13.8555			12.0807		-0.893711	1.85795
		25.6523			β-actin	13.832			11.651		-1.32341	2.50257
		25.8398			β-actin	13.9336			11.8385		-1.13591	2.19757
Control3		28.0664			β-actin	14.2461			14.0651		1.09069	0.469537
		27.9727			β-actin	14.3945			13.9714		0.996989	0.501045
		27.6133			β-actin	13.9648			13.612		0.637589	0.642786
MG-1		25.5586	23.6055	1.91192	β-actin	14.3633	13.9544	0.408343	11.6042		-1.37022	2.5851	21.822	26.3185	15.195	0.0497136
		25.1758			β-actin	13.7148			11.2214		-1.75302	3.37064
		25.0508			β-actin	13.7695			11.0964		-1.87802	3.67571
MG-2		24.6133			β-actin	14.2617			10.6589		-2.31552	4.97785
		24.3945			β-actin	14.1836			10.4401		-2.53432	5.79305
		24.3242			β-actin	14.332			10.3698		-2.60462	6.08232
MG-3		21.1992			β-actin	14.2148			7.24479		-5.72962	53.0626
		21.1992			β-actin	13.5273			7.24479		-5.72962	53.0626
		20.9336			β-actin	13.2227			6.97919		-5.99522	63.7884
			mean	SE	P
		Control	1.19785	0.447687
		MG	21.822	15.195	0.0497136

## Sheet: 6
Sample number	target gene	ct	mean	S.D	reference gene	ct	mean	S.D	ΔCt	mean	ΔΔCt	2(-ΔΔCt)	mean	S.D	SE	P
Control1	hypothetical protein cypCar_00024211	22.9961	22.7079	0.373574	β-actin	14.3477	14.0013	0.312455	8.9948	8.70661	0.288189	0.818929	1.0273	0.230386	0.133013
		22.668			β-actin	14.0586			8.6667		-0.0399111	1.02805
		22.5508			β-actin	13.3789			8.5495		-0.157111	1.11505
Control2		22.4023			β-actin	13.8555			8.401		-0.305611	1.23594
		22.4727			β-actin	13.832			8.4714		-0.235211	1.17708
		22.3164			β-actin	13.9336			8.3151		-0.391511	1.31177
Control3		23.5352			β-actin	14.2461			9.5339		0.827289	0.563587
		22.8164			β-actin	14.3945			8.8151		0.108489	0.927559
		22.6133			β-actin	13.9648			8.612		-0.0946111	1.06778
PG-1		24.4805	23.878	0.322293	β-actin	14.8242	13.661	0.577047	10.8195		2.11288	0.231185	0.358797	0.0795456	0.0459257	6.1138e-05
		24.0352			β-actin	14.1523			10.3742		1.66758	0.314781
		23.9961			β-actin	13.9727			10.3351		1.62848	0.323429
PG-2		23.9414			β-actin	13.1523			10.2804		1.57378	0.335928
		23.8945			β-actin	13.0977			10.2335		1.52688	0.347028
		23.9336			β-actin	13.2539			10.2726		1.56598	0.337749
PG-3		23.4492			β-actin	13.8164			9.78819		1.08158	0.472512
		23.7695			β-actin	13.3398			10.1085		1.40188	0.378436
		23.4023			β-actin	13.3398			9.74129		1.03468	0.488125
			mean	SE	P
		Control	1.0273	0.133013
		PG	0.358797	0.0459257	6.1138e-05

## Sheet: 7
Sample number	target gene	ct	mean	S.D	reference gene	ct	mean	S.D	ΔCt	mean	ΔΔCt	2(-ΔΔCt)	mean	S.D	SE	P
Control1	long-chain-fatty-acid--CoA ligase ACSBG1-like	18.082	19.5534	1.18552	β-actin	14.3477	14.0013	0.312455	4.0807	5.55207	-1.47137	2.77284	1.36766	1.15936	0.669356
		17.8555			β-actin	14.0586			3.8542		-1.69787	3.24421
		18.1445			β-actin	13.3789			4.1432		-1.40887	2.65528
Control2		20.6445			β-actin	13.8555			6.6432		1.09113	0.469392
		20.4648			β-actin	13.832			6.4635		0.911433	0.531657
		19.8789			β-actin	13.9336			5.8776		0.325533	0.798003
Control3		20.0195			β-actin	14.2461			6.0182		0.466133	0.723902
		20.8164			β-actin	14.3945			6.8151		1.26303	0.416667
		20.0742			β-actin	13.9648			6.0729		0.520833	0.696969
MG-1		17.6289	18.1435	1.06974	β-actin	14.3633	13.9544	0.408343	3.67449		-1.87758	3.67458	3.14575	1.73582	1.00218	0.0183059
		17.9945			β-actin	13.7148			4.04009		-1.51198	2.85201
		17.1914			β-actin	13.7695			3.23699		-2.31508	4.97631
MG-2		19.7383			β-actin	14.2617			5.78389		0.231822	0.851559
		19.6836			β-actin	14.1836			5.72919		0.177122	0.884466
		19.1133			β-actin	14.332			5.15889		-0.393178	1.31328
MG-3		17.1523			β-actin	14.2148			3.19789		-2.35418	5.11303
		17.418			β-actin	13.5273			3.46359		-2.08848	4.25299
		17.3711			β-actin	13.2227			3.41669		-2.13538	4.39352
			mean	SE	P
		Control	1.36766	0.669356
		MG	3.14575	1.00218	0.0183059

## Sheet: 8
Sample number	target gene	ct	mean	S.D	reference gene	ct	mean	S.D	ΔCt	mean	ΔΔCt	2(-ΔΔCt)	mean	S.D	SE	P
Control1	long-chain-fatty-acid--CoA ligase 4-like	22.5195	23.1958	0.908113	β-actin	14.3477	14.0013	0.312455	8.5182	9.19446	-0.676256	1.59799	1.16027	0.563219	0.325175
		22.332			β-actin	14.0586			8.3307		-0.863756	1.81977
		22.457			β-actin	13.3789			8.4557		-0.738756	1.66874
Control2		22.6836			β-actin	13.8555			8.6823		-0.512156	1.42618
		22.9336			β-actin	13.832			8.9323		-0.262156	1.19927
		22.7305			β-actin	13.9336			8.7292		-0.465256	1.38056
Control3		24.5977			β-actin	14.2461			10.5964		1.40194	0.378419
		24.0352			β-actin	14.3945			10.0339		0.839444	0.558859
		24.4727			β-actin	13.9648			10.4714		1.27694	0.412669
MG-1		20.8555	20.5725	0.544613	β-actin	14.3633	13.9544	0.408343	6.90109		-2.29337	4.90199	6.33694	2.23137	1.28828	0.000252633
		20.0508			β-actin	13.7148			6.09639		-3.09807	8.56271
		20.2461			β-actin	13.7695			6.29169		-2.90277	7.47859
MG-2		21.3477			β-actin	14.2617			7.39329		-1.80117	3.48502
		21.1367			β-actin	14.1836			7.18229		-2.01217	4.03388
		21.1289			β-actin	14.332			7.17449		-2.01997	4.05574
MG-3		20.3789			β-actin	14.2148			6.42449		-2.76997	6.82092
		20.0273			β-actin	13.5273			6.07289		-3.12157	8.70332
		19.9805			β-actin	13.2227			6.02609		-3.16837	8.99028
PG-1		22.5352	21.9501	0.574616	β-actin	14.8242	13.661	0.577047	8.87419		-0.320267	1.24856	2.00769	0.778582	0.449515	0.0339192
		22.5273			β-actin	14.1523			8.86629		-0.328167	1.25542
		22.4258			β-actin	13.9727			8.76479		-0.429667	1.34692
PG-2		21.2539			β-actin	13.1523			7.59289		-1.60157	3.03473
		21.5195			β-actin	13.0977			7.85849		-1.33597	2.52445
		21.2305			β-actin	13.2539			7.56949		-1.62497	3.08435
PG-3		22.6055			β-actin	13.8164			8.94449		-0.249967	1.18918
		21.832			β-actin	13.3398			8.17099		-1.02347	2.0328
		21.6211			β-actin	13.3398			7.96009		-1.23437	2.35278
			mean	SE	P
		Control	1.16027	0.325175
		MG	6.33694	1.28828	0.000252633
		PG	2.00769	0.449515	0.0339192

## Sheet: 9
Sample number	target gene	ct	mean	S.D	reference gene	ct	mean	S.D	ΔCt	mean	ΔΔCt	2(-ΔΔCt)	mean	S.D	SE	P
Control1	fatty acid synthase	24.2461	24.2999	0.366757	β-actin	14.3477	14.0013	0.312455	10.2448	10.2986	-0.0538222	1.03801	1.02913	0.261904	0.15121
		23.7383			β-actin	14.0586			9.737		-0.561622	1.47593
		23.957			β-actin	13.3789			9.9557		-0.342922	1.26832
Control2		24.6758			β-actin	13.8555			10.6745		0.375878	0.770636
		24.6992			β-actin	13.832			10.6979		0.399278	0.758238
		24.7461			β-actin	13.9336			10.7448		0.446178	0.733985
Control3		24.1133			β-actin	14.2461			10.112		-0.186622	1.1381
		24.4883			β-actin	14.3945			10.487		0.188378	0.877592
		24.0352			β-actin	13.9648			10.0339		-0.264722	1.2014
PG-1		24.5352	24.2253	0.410762	β-actin	14.8242	13.661	0.577047	10.8742		0.575567	0.671023	0.864073	0.267544	0.154467	0.314808
		24.4102			β-actin	14.1523			10.7492		0.450567	0.731755
		24.207			β-actin	13.9727			10.546		0.247367	0.842433
PG-2		24.7383			β-actin	13.1523			11.0773		0.778667	0.582905
		23.7148			β-actin	13.0977			10.0538		-0.244833	1.18496
		23.4805			β-actin	13.2539			9.81949		-0.479133	1.39391
PG-3		24.4727			β-actin	13.8164			10.8117		0.513067	0.700731
		24.0352			β-actin	13.3398			10.3742		0.0755667	0.948969
		24.4336			β-actin	13.3398			10.7726		0.473967	0.719982
			mean	SE	P
		Control	1.02913	0.15121
		PG	0.864073	0.154467	0.314808
